# Supplementary material for: The neurosteroid pregnenolone is synthesized by a mitochondrial P450 enzyme other than CYP11A1 in human glial cells
Source: J Biol Chem. 2022 Jun 7;298(7):102110. doi: 10.1016/j.jbc.2022.102110 (PMC9278081; doi:10.1016/j.jbc.2022.102110)
Supplement: CYP11A1-Independent Pregn Proteomics-Dataset S1-JBC2 [file mmc2.xlsx]

## Sheet: Info
		Supplementary Information
		Reevaluation of the pregnenolone biosynthesis pathway in the human brain
		Yiqi Christina Lin1, Garett Cheung1, Edith Porter2, Vassilios Papadopoulos1,*
		1Department of Pharmacology and Pharmaceutical Sciences, School of Pharmacy, University of Southern California, Los Angeles, CA
		2Department of Biological Sciences, California State University, Los Angeles, CA
		Dataset S1: Shotgun proteomics mass spectrometry in search of CYP11A1 in protein lysates from H295R-S1, MGM-1 and NHA cells. Bands at 40, 50, and 60 kDa were excised and analyzed by shotgun proteomics.

## Sheet: H295R-S1 50 kDa Band
H295R-S1; 50 kDa Band (positive control)
Protein IDs	Majority protein IDs	Peptide counts (all)	Peptide counts (razor+unique)	Peptide counts (unique)	Protein names	Gene names	Fasta headers	Number of proteins	Peptides	Razor + unique peptides	Unique peptides	Sequence coverage [%]	Unique + razor sequence coverage [%]	Unique sequence coverage [%]	Mol. weight [kDa]	Sequence length	Sequence lengths	Q-value	Score	Intensity	MS/MS count	Only identified by site	Reverse	Potential contaminant	id	Peptide IDs	Peptide is razor	Mod. peptide IDs	Evidence IDs	MS/MS IDs	Best MS/MS	Oxidation (M) site IDs	Oxidation (M) site positions	Taxonomy IDs
A0AVF1;Q5PR66	A0AVF1	9;1	9;1	9;1	Intraflagellar transport protein 56	TTC26	sp|A0AVF1|IFT56_HUMAN Intraflagellar transport protein 56 OS=Homo sapiens OX=9606 GN=TTC26 PE=1 SV=1	2	9	9	9	24.7	24.7	24.7	64.177	554	554;557	0	75.184	248210000	13				0	106;1191;1368;2502;3069;3241;6582;8202;8545	True;True;True;True;True;True;True;True;True	114;1320;1513;2764;3384;3575;7276;9145;9520	137;138;1944;2215;3984;4857;5100;5101;10497;10498;13099;13592	160;161;2355;2669;4752;5830;6109;6110;6111;12643;12644;15667;16233	161;2355;2669;4752;5830;6109;12644;15667;16233	0;1	454;510	-1;-1
A0AVT1	A0AVT1	4	4	4	Ubiquitin-like modifier-activating enzyme 6	UBA6	sp|A0AVT1|UBA6_HUMAN Ubiquitin-like modifier-activating enzyme 6 OS=Homo sapiens OX=9606 GN=UBA6 PE=1 SV=1	1	4	4	4	4.6	4.6	4.6	117.97	1052	1052	0	24.554	12753000	4				1	2775;5058;7993;9101	True;True;True;True	3059;5573;8921;10145	4392;8048;12805;14483	5260;9673;15311;17380	5260;9673;15311;17380			-1
A0MZ66	A0MZ66	2	2	2	Shootin-1	KIAA1598	sp|A0MZ66|SHOT1_HUMAN Shootin-1 OS=Homo sapiens OX=9606 GN=SHTN1 PE=1 SV=4	1	2	2	2	3.3	3.3	3.3	71.639	631	631	0	11.347	52965000	0				2	6372;9117	True;True	7025;10163	10158;14511	12238;17419	12238;17419			-1
A1L0T0	A1L0T0	8	8	8	Acetolactate synthase-like protein	ILVBL	sp|A1L0T0|ILVBL_HUMAN Acetolactate synthase-like protein OS=Homo sapiens OX=9606 GN=ILVBL PE=1 SV=2	1	8	8	8	17.2	17.2	17.2	67.867	632	632	0	58.472	249770000	10				6	1319;3800;3821;4796;5590;6848;7752;9639	True;True;True;True;True;True;True;True	1463;4188;4209;5288;6153;7667;7668;8658;10739	2146;5973;6002;7643;8895;11053;11054;12466;12467;15291	2588;7153;7193;9214;10722;13311;13312;14940;14941;18346	2588;7153;7193;9214;10722;13311;14940;18346	4;5	138;288	-1
Q96QD8	Q96QD8	1	1	1	Sodium-coupled neutral amino acid transporter 2	SLC38A2	sp|Q96QD8|S38A2_HUMAN Sodium-coupled neutral amino acid transporter 2 OS=Homo sapiens OX=9606 GN=SLC38A2 PE=1 SV=2	2	1	1	1	3.2	3.2	3.2	56.052	506	506;506	0.00083612	6.9694	18775000	1				7	8592	TRUE	9570	13656	16310	16310			-1;-1
P25705;A5A6H5;Q0BQE6;A7I175;Q6FYM1;Q6G1W7;A7H019;A7ZC35;B9KES1;A7H1H9;Q83G89;Q2GIG2;Q2GER5;Q1JCL5;Q1JHN7;Q9ZK79;B9E8E8;Q2GHX3;Q1JMJ1;C0MH19;C0M718;Q8E074;Q5GSX1;A0Q8E1;Q4L7Y6;Q8G7B1;Q4JUJ8;Q6A8C5;Q1J7G1	P25705;A5A6H5	28;28;4;3;3;3;3;3;2;2;2;2;2;1;1;1;1;1;1;1;1;1;1;1;1;1;1;1;1	28;28;4;3;3;3;3;3;2;2;2;2;2;1;1;1;1;1;1;1;1;1;1;1;1;1;1;1;1	23;23;1;2;0;0;2;2;1;1;1;1;1;0;0;1;0;0;0;0;0;0;0;0;0;0;0;0;0	ATP synthase subunit alpha, mitochondrial	ATP5A1	sp|P25705|ATPA_HUMAN ATP synthase subunit alpha, mitochondrial OS=Homo sapiens OX=9606 GN=ATP5F1A PE=1 SV=1;sp|A5A6H5|ATPA_PANTR ATP synthase subunit alpha, mitochondrial OS=Pan troglodytes OX=9598 GN=ATP5F1A PE=2 SV=1	29	28	28	23	60.2	60.2	52.1	59.75	553	553;553;511;505;511;511;505;505;501;501;542;506;509;502;501;503;503;509;502;501;501;501;513;513;502;543;545;545;502	0	250.75	31885000000	78				8	643;849;1805;1951;2094;2332;2466;2686;3340;3476;3750;3768;4382;5434;5739;6284;6455;7232;7272;7463;7541;7720;7778;8738;8766;9674;9994;10494	True;True;True;True;True;True;True;True;True;True;True;True;True;True;True;True;True;True;True;True;True;True;True;True;True;True;True;True	720;948;1989;2157;2315;2578;2579;2724;2963;3683;3834;3835;4137;4156;4804;5991;6317;6925;6926;7113;8090;8091;8132;8337;8338;8426;8427;8624;8625;8685;9737;9767;9768;10776;11132;11668;11669	1046;1381;1382;2893;2894;3138;3370;3723;3724;3725;3920;3921;4257;4258;4259;4260;5275;5276;5464;5465;5466;5467;5902;5903;5928;5929;5930;6878;6879;8671;9222;10013;10014;10281;11659;11660;11661;11714;12001;12002;12003;12004;12134;12135;12424;12425;12511;13903;13940;13941;15340;15341;15812;15813;16533;16534	1267;1268;1674;1675;1676;3484;3485;3486;3777;4054;4055;4450;4451;4452;4674;4675;4676;4677;4678;4679;5102;5103;5104;5105;5106;5107;6340;6341;6342;6547;6548;6549;6550;6551;6552;7068;7069;7070;7103;7104;7105;7106;8257;8258;8259;10435;11159;12041;12042;12382;14022;14023;14024;14025;14084;14085;14400;14401;14402;14403;14404;14561;14562;14897;14898;14993;16648;16649;16650;16694;16695;16696;16697;18398;…	1268;1675;3486;3777;4054;4450;4677;5106;6340;6547;7068;7104;8258;10435;11159;12041;12382;14022;14084;14404;14561;14898;14993;16649;16694;18399;18959;19798	6;7;8;9;10;11;12;13	51;95;105;189;269;296;324;479	-1;-1;-1;-1;-1;-1;-1;-1;-1;-1;-1;-1;-1;-1;-1;-1;-1;-1;-1;-1;-1;-1;-1;-1;-1;-1;-1;-1;-1
O00303	O00303	3	3	3	Eukaryotic translation initiation factor 3 subunit F	EIF3F	sp|O00303|EIF3F_HUMAN Eukaryotic translation initiation factor 3 subunit F OS=Homo sapiens OX=9606 GN=EIF3F PE=1 SV=1	2	3	3	3	9.4	9.4	9.4	37.918	361	361;357	0	16.291	54496000	2				9	5655;9541;10203	True;True;True	6227;10632;11357	9063;15146;16122	10938;18180;19312	10938;18180;19312			-1;-1
P04075;A5A6I5;P00883	P04075;A5A6I5;P00883	4;4;3	4;4;3	4;4;3	Fructose-bisphosphate aldolase A	ALDOA	sp|P04075|ALDOA_HUMAN Fructose-bisphosphate aldolase A OS=Homo sapiens OX=9606 GN=ALDOA PE=1 SV=2;sp|A5A6I5|ALDOA_PANTR Fructose-bisphosphate aldolase A OS=Pan troglodytes OX=9598 GN=ALDOA PE=2 SV=1;sp|P00883|ALDOA_RABIT Fructose-bisphosphate aldolase A OS	3	4	4	4	15.4	15.4	15.4	39.42	364	364;364;364	0	29.234	48275000	5				10	137;6163;7525;10500	True;True;True;True	147;6798;8403;11676	186;9848;12101;16541;16542	218;11859;14523;19807;19808	218;11859;14523;19808			-1;-1;-1
Q71U36;P0DPH8;P0DPH7;Q6PEY2	Q71U36;P0DPH8;P0DPH7;Q6PEY2	33;27;27;21	3;3;3;3	0;0;0;0	Tubulin alpha-1A chain;Tubulin alpha-3E chain	TUBA1A;TUBA3E	sp|Q71U36|TBA1A_HUMAN Tubulin alpha-1A chain OS=Homo sapiens OX=9606 GN=TUBA1A PE=1 SV=1;sp|P0DPH8|TBA3D_HUMAN Tubulin alpha-3D chain OS=Homo sapiens OX=9606 GN=TUB	5	33	3	0	84.9	6.2	0	50.135	451	451;451;450;450;450	0	26.745	6318400000	26				11	272;843;862;937;1652;1653;1692;1811;1817;1838;2066;2635;2645;3154;3296;4270;5225;5357;5694;6273;6274;7000;7367;7511;7512;7732;7783;8820;8821;8833;9445;9446;10396	False;False;False;False;False;False;False;False;False;False;False;False;False;False;False;False;False;False;True;False;False;False;False;False;False;False;True;False;False;True;False;False;False	300;301;939;940;962;1047;1048;1825;1826;1867;1996;1997;2003;2027;2028;2283;2907;2917;2918;3476;3634;4683;5753;5754;5908;5909;6268;6913;6914;7832;8233;8388;8389;8637;8690;9829;9830;9846;10526;10527;11561;11562	409;410;411;412;413;414;415;416;417;418;419;420;421;422;423;424;425;426;427;428;429;430;431;432;433;434;435;436;437;438;439;440;441;442;1337;1338;1339;1340;1341;1342;1343;1344;1345;1346;1347;1348;1349;1350;1351;1352;1353;1354;1355;1356;1357;1358;1359;1360;1361;1362;1363;1364;1365;1366;1367;1401;1402;1403;1404;1405;1406;1407;1408;1524;1525;1526;1527;1528;1529;1530;1531;1532;1533;1534;1535;1536;153…	487;488;489;490;491;492;493;494;495;496;497;498;499;500;501;502;503;504;505;506;507;508;509;510;511;512;513;514;515;516;517;518;519;520;521;522;523;524;525;526;527;528;529;530;531;532;533;534;535;536;537;538;539;540;541;542;543;544;545;1608;1609;1610;1611;1612;1613;1614;1615;1616;1617;1618;1619;1620;1621;1622;1623;1624;1625;1626;1627;1628;1629;1630;1631;1632;1633;1634;1635;1636;1637;1638;1639;164…	521;1612;1698;1873;3188;3193;3264;3498;3506;3549;3986;4990;5024;5953;6254;7965;10003;10316;10993;12025;12028;13567;14228;14492;14502;14911;15002;16826;16834;16872;18010;18012;19644	14;15;16;17;18;19;20;21	36;154;302;313;377;398;413;425	-1;-1;-1;-1;-1
P05026	P05026	1	1	1	Sodium/potassium-transporting ATPase subunit beta-1	ATP1B1	sp|P05026|AT1B1_HUMAN Sodium/potassium-transporting ATPase subunit beta-1 OS=Homo sapiens OX=9606 GN=ATP1B1 PE=1 SV=1	2	1	1	1	4.6	4.6	4.6	35.075	303	303;303	0.0016313	6.6444	25651000	1				12	9234	TRUE	10291	14688	17639	17639			-1;-1
O14879	O14879	2	2	2	Interferon-induced protein with tetratricopeptide repeats 3	IFIT3	sp|O14879|IFIT3_HUMAN Interferon-induced protein with tetratricopeptide repeats 3 OS=Homo sapiens OX=9606 GN=IFIT3 PE=1 SV=1	2	2	2	2	4.1	4.1	4.1	55.977	490	490;490	0	12.093	28468000	2				13	365;9272	True;True	400;10336	581;14742	713;17705	713;17705			-1;-1
P00558;P09041;P07205	P00558	10;3;3	10;3;3	10;3;3	Phosphoglycerate kinase 1	PGK1	sp|P00558|PGK1_HUMAN Phosphoglycerate kinase 1 OS=Homo sapiens OX=9606 GN=PGK1 PE=1 SV=3	4	10	10	10	36.5	36.5	36.5	44.614	417	417;417;417;417	0	80.701	305040000	13				14	127;346;469;3118;4676;5558;9295;9661;9666;9874	True;True;True;True;True;True;True;True;True;True	135;380;515;3438;5157;6121;10360;10763;10768;11003	170;171;556;741;4923;7472;8843;8844;14773;15324;15331;15652;15653	200;201;682;895;5900;9028;10649;10650;17740;18381;18388;18788;18789	200;682;895;5900;9028;10649;17740;18381;18388;18789	22;23	29;176	-1;-1;-1;-1
P07900;P07901;P30946;Q14568;Q58FG0;Q58FG1	P07900;P07901;P30946	25;22;20;6;4;2	15;13;14;1;2;1	9;8;8;1;1;1	Heat shock protein HSP 90-alpha	HSP90AA1;Hsp90aa1	sp|P07900|HS90A_HUMAN Heat shock protein HSP 90-alpha OS=Homo sapiens OX=9606 GN=HSP90AA1 PE=1 SV=5;sp|P07901|HS90A_MOUSE Heat shock protein HSP 90-alpha	7	25	15	9	36.8	23.3	14.2	84.772	733	733;732;733;694;343;334;418	0	129.98	1647800000	23				15	157;507;636;1536;1841;1980;1981;2130;2176;3040;3808;3865;3877;3912;3969;5580;6431;7113;7633;8234;8919;9397;10241;10310;10530	False;True;True;True;False;False;False;False;True;True;False;True;True;False;True;True;True;True;True;False;True;True;False;False;True	168;554;712;1700;2031;2189;2190;2355;2403;3351;4196;4255;4268;4304;4367;6143;7087;7088;7956;8529;9178;9939;10473;11397;11473;11709	212;794;795;1036;2492;2960;3180;3181;3431;3492;4821;5981;5982;6057;6077;6078;6125;6126;6209;6210;8881;10248;10249;10250;11448;12270;12271;13141;13142;14212;14917;14918;16170;16269;16597	248;958;959;1255;3007;3561;3823;3824;4122;4190;5792;7165;7166;7253;7273;7274;7331;7332;7433;7434;10708;12343;12344;12345;12346;13781;14716;14717;15710;15711;15712;17071;17911;17912;19365;19480;19481;19885	248;958;1255;3007;3561;3823;3824;4122;4190;5792;7165;7253;7274;7332;7434;10708;12344;13781;14716;15711;17071;17912;19365;19480;19885	24;25;26	372;475;611	-1;-1;-1;-1;-1;-1;-1
Q9Y262	Q9Y262	8	8	8	Eukaryotic translation initiation factor 3 subunit L	EIF3L	sp|Q9Y262|EIF3L_HUMAN Eukaryotic translation initiation factor 3 subunit L OS=Homo sapiens OX=9606 GN=EIF3L PE=1 SV=1	2	8	8	8	13.5	13.5	13.5	66.696	564	564;564	0	58.18	247830000	8				16	2326;4099;4577;6488;9411;9869;9896;10266	True;True;True;True;True;True;True;True	2571;4508;5042;7148;10489;10997;11026;11423	3714;6405;7295;10325;14938;14939;15646;15680;16200	4441;7647;8811;12433;17935;17936;18782;18816;19401	4441;7647;8811;12433;17935;18782;18816;19401	27	470	-1;-1
Q13510	Q13510	8	8	8	Acid ceramidase;Acid ceramidase subunit alpha;Acid ceramidase subunit beta	ASAH1	sp|Q13510|ASAH1_HUMAN Acid ceramidase OS=Homo sapiens OX=9606 GN=ASAH1 PE=1 SV=5	2	9	9	9	26.6	26.6	26.6	44.696	395	395;395	0	65.999	474610000	10				17	1059;3284;3551;6047;6357;8494;9040;9567;10174	True;True;True;True;True;True;True;True;True	1178;1179;3621;3922;6669;7009;9466;10077;10078;10660;11327	1737;1738;5168;5574;9680;10133;13513;14396;14397;15184;16079	2113;2114;6190;6668;11679;12202;16145;17278;17279;18224;19267	2113;6190;6668;11679;12202;16145;17278;18224;19267	28;29	247;354	-1;-1
A5YKK6	A5YKK6	2	2	2	CCR4-NOT transcription complex subunit 1	Cnot1;CNOT1	sp|A5YKK6|CNOT1_HUMAN CCR4-NOT transcription complex subunit 1 OS=Homo sapiens OX=9606 GN=CNOT1 PE=1 SV=2	2	2	2	2	0.8	0.8	0.8	266.8	2375	2375;2376	0	11.633	16623000	2				18	3417;7028	True;True	3763;7862	5375;11321	6445;13625	6445;13625			-1;-1
A6NHL2	A6NHL2	5	1	1	Tubulin alpha chain-like 3	TUBAL3	sp|A6NHL2|TBAL3_HUMAN Tubulin alpha chain-like 3 OS=Homo sapiens OX=9606 GN=TUBAL3 PE=1 SV=2	1	5	1	1	10.3	3.8	3.8	49.908	446	446	0	12.962	3325100000	9				22	1817;2645;5357;7980;10396	False;False;False;True;False	2003;2917;2918;5908;5909;8906;8907;11561;11562	2914;4194;4195;4196;4197;4198;4199;4200;8567;8568;8569;8570;12785;12786;12787;12788;12789;16392;16393;16394;16395;16396	3506;5018;5019;5020;5021;5022;5023;5024;5025;5026;5027;5028;5029;5030;5031;5032;5033;10314;10315;10316;10317;15287;15288;15289;15290;15291;15292;15293;15294;15295;19634;19635;19636;19637;19638;19639;19640;19641;19642;19643;19644;19645;19646	3506;5024;10316;15292;19644	19;21;31	161;320;405	-1
A8MW92	A8MW92	1	1	1	PHD finger protein 20-like protein 1	PHF20L1	sp|A8MW92|P20L1_HUMAN PHD finger protein 20-like protein 1 OS=Homo sapiens OX=9606 GN=PHF20L1 PE=1 SV=2	1	1	1	1	1.5	1.5	1.5	115.01	1017	1017	0.0015785	6.2501	232970000	1				24	7163	TRUE	8013	11535	13873	13873			-1
Q99613;B5ME19	Q99613;B5ME19	2;2	2;2	2;2	Eukaryotic translation initiation factor 3 subunit C;Eukaryotic translation initiation factor 3 subunit C-like protein	EIF3C;EIF3CL	sp|Q99613|EIF3C_HUMAN Eukaryotic translation initiation factor 3 subunit C OS=Homo sapiens OX=9606 GN=EIF3C PE=1 SV=1;sp|B5ME19|EIFCL_HUMAN Eukaryotic translation initiation factor 3 subunit C-like protein OS=Homo sapiens OX=9606 GN=EIF3CL PE=3 SV=1	2	2	2	2	2.6	2.6	2.6	105.34	913	913;914	0	14.143	31141000	2				27	1048;2193	True;True	1166;2420	1720;3510	2086;4208	2086;4208			-1;-1
P13645;CON__P13645;CON__P02535-1;CON__P08730-1;CON__Q7Z3Y7;CON__Q3ZAW8;CON__P08779;CON__P02533;CON__Q9Z2K1;CON__Q7Z3Y9;CON__Q148H6;CON__Q7Z3Y8;CON__P13646-1;CON__ENSEMBL:ENSP00000377550;A5A6N2;Q9BGM5;CON__Q7Z3Z0;Q7Z3Y8;Q7Z3Y7;P13646;Q7Z3Y9;P02533;P08779;Q7Z3Z0;CON__A2A4G1	P13645;CON__P13645	16;16;5;1;1;1;1;1;1;1;1;1;1;1;1;1;1;1;1;1;1;1;1;1;1	16;16;5;1;1;1;1;1;1;1;1;1;1;1;1;1;1;1;1;1;1;1;1;1;1	16;16;5;1;1;1;1;1;1;1;1;1;1;1;1;1;1;1;1;1;1;1;1;1;1	Keratin, type I cytoskeletal 10	KRT10	sp|P13645|K1C10_HUMAN Keratin, type I cytoskeletal 10 OS=Homo sapiens OX=9606 GN=KRT10 PE=1 SV=6;	25	16	16	16	36.1	36.1	36.1	58.826	584	584;593;570;437;486;474;473;472;469;468;464;459;458;420;450;450;450;459;464;458;468;472;473;450;456	0	205.14	1083800000	16			+	42	227;455;2236;3592;3608;5441;5761;7233;7237;7578;7945;8132;8190;8383;8384;9957	True;True;True;True;True;True;True;True;True;True;True;True;True;True;True;True	249;501;2467;3966;3982;5998;6340;8092;8096;8471;8869;9068;9133;9344;9345;11094	329;330;725;3575;5633;5651;8678;9254;9255;11662;11663;11668;12191;12739;12991;13085;13367;13368;15767	390;391;876;4281;6739;6757;10442;11194;11195;14026;14027;14032;14620;15236;15532;15648;15978;15979;18911	391;876;4281;6739;6757;10442;11194;14026;14032;14620;15236;15532;15648;15978;15979;18911			-1;-1;-1;-1;-1;-1;-1;-1;-1;-1;-1;-1;-1;-1;-1;-1;-1;-1;-1;-1;-1;-1;-1;-1;-1
O00231;F1QGH9	O00231;F1QGH9	1;1	1;1	1;1	26S proteasome non-ATPase regulatory subunit 11;26S proteasome non-ATPase regulatory subunit 11B	PSMD11;psmd11b	sp|O00231|PSD11_HUMAN 26S proteasome non-ATPase regulatory subunit 11 OS=Homo sapiens OX=9606 GN=PSMD11 PE=1 SV=3;sp|F1QGH9|PS11B_DANRE 26S proteasome non-ATPase regulatory subunit 11B OS=Danio rerio OX=7955 GN=psmd11b PE=2 SV=1	2	1	1	1	2.4	2.4	2.4	47.463	422	422;422	0	7.4704	12798000	1				54	7	TRUE	8	9	10	10			-1;-1
O00116	O00116	9	9	9	Alkyldihydroxyacetonephosphate synthase, peroxisomal	AGPS	sp|O00116|ADAS_HUMAN Alkyldihydroxyacetonephosphate synthase, peroxisomal OS=Homo sapiens OX=9606 GN=AGPS PE=1 SV=1	1	9	9	9	21.1	21.1	21.1	72.911	658	658	0	63.508	218090000	8				57	341;754;2447;3198;3343;4520;4592;6983;10286	True;True;True;True;True;True;True;True;True	374;839;2703;3523;3687;4976;5058;7814;11449	541;1206;3889;5029;5030;5281;7163;7319;11249;16235	664;1457;4637;6027;6028;6347;8629;8841;13534;19440	664;1457;4637;6027;6347;8629;8841;13534;19440			-1
O00148;Q1DI07;A6R603;Q07478	O00148	23;3;2;2	11;0;0;0	9;0;0;0	ATP-dependent RNA helicase DDX39A	DDX39A	sp|O00148|DX39A_HUMAN ATP-dependent RNA helicase DDX39A OS=Homo sapiens OX=9606 GN=DDX39A PE=1 SV=2	4	23	11	9	65.6	37	33	49.129	427	427;443;442;446	0	82.548	628730000	16				58	221;404;999;1178;1659;2132;2694;2857;3374;3626;3813;3814;4417;4452;4828;4891;6321;6662;6862;7417;7646;9744;9906	True;False;True;False;False;False;True;True;False;False;True;True;False;False;False;True;False;False;True;True;False;True;True	243;442;443;1115;1304;1832;2358;2972;3153;3154;3155;3718;4001;4201;4202;4847;4886;5322;5390;6968;7395;7396;7397;7682;8289;8542;10859;11036	322;649;650;651;652;1657;1925;1926;2662;3434;4272;4273;4536;4537;4538;4539;5320;5687;5688;5992;5993;6958;7005;7688;7781;10061;10062;10662;10663;10664;11070;11932;12286;15447;15692	381;797;798;799;800;801;2015;2335;2336;2337;3204;4125;5120;5121;5122;5448;5449;5450;5451;6387;6388;6803;6804;6805;7181;7182;7183;8377;8432;8433;9264;9363;12092;12093;12094;12095;12832;12833;12834;13330;14326;14733;18534;18829;18830	381;801;2015;2337;3204;4125;5122;5450;6387;6803;7181;7183;8377;8432;9264;9363;12094;12833;13330;14326;14733;18534;18829	47;48;49;50;51;52;53;54	82;200;206;224;225;242;246;300	-1;-1;-1;-1
O00186	O00186	1	1	1	Syntaxin-binding protein 3	STXBP3	sp|O00186|STXB3_HUMAN Syntaxin-binding protein 3 OS=Homo sapiens OX=9606 GN=STXBP3 PE=1 SV=2	1	1	1	1	1.5	1.5	1.5	67.764	592	592	0.003888	6.1226	8880100	1				59	9654	TRUE	10756	15315	18372	18372			-1
O00203	O00203	3	3	3	AP-3 complex subunit beta-1	AP3B1	sp|O00203|AP3B1_HUMAN AP-3 complex subunit beta-1 OS=Homo sapiens OX=9606 GN=AP3B1 PE=1 SV=3	1	3	3	3	3.9	3.9	3.9	121.32	1094	1094	0	19.523	68647000	2				60	751;5786;10039	True;True;True	836;6368;11179	1203;9283;15875	1454;11226;19031	1454;11226;19031			-1
O00232	O00232	21	21	21	26S proteasome non-ATPase regulatory subunit 12	PSMD12	sp|O00232|PSD12_HUMAN 26S proteasome non-ATPase regulatory subunit 12 OS=Homo sapiens OX=9606 GN=PSMD12 PE=1 SV=3	1	21	21	21	44.1	44.1	44.1	52.904	456	456	0	188.61	1840000000	25				61	409;1717;2532;3590;3591;4785;4923;4924;4994;5240;5241;5527;6012;6124;6584;6804;8599;9064;9342;10003;10159	True;True;True;True;True;True;True;True;True;True;True;True;True;True;True;True;True;True;True;True;True	448;1894;1895;2796;3964;3965;5275;5425;5426;5497;5770;5771;6089;6628;6629;6755;7278;7279;7613;9577;10105;10413;10414;11141;11311	658;2748;2749;2750;2751;4029;5631;5632;7628;7827;7828;7829;7942;8343;8344;8793;9619;9620;9621;9789;9790;10500;10501;10966;13665;14434;14840;14841;15826;16057	807;3302;3303;3304;3305;4802;6737;6738;9199;9419;9420;9421;9555;10027;10028;10577;11609;11610;11611;11797;11798;12646;12647;13200;16319;17317;17818;17819;18976;19237	807;3304;4802;6737;6738;9199;9419;9420;9555;10027;10028;10577;11609;11797;12646;13200;16319;17317;17819;18976;19237	55;56;57;58;59;60;61;62	16;104;177;190;312;315;326;436	-1
O00267;O55201	O00267;O55201	2;1	2;1	2;1	Transcription elongation factor SPT5	SUPT5H;Supt5h	sp|O00267|SPT5H_HUMAN Transcription elongation factor SPT5 OS=Homo sapiens OX=9606 GN=SUPT5H PE=1 SV=1;sp|O55201|SPT5H_MOUSE Transcription elongation factor SPT5 OS=Mus musculus OX=10090 GN=Supt5h PE=1 SV=1	2	2	2	2	2.9	2.9	2.9	121	1087	1087;1082	0	23.315	79953000	1				62	1614;10045	True;True	1782;11185	2593;15883;15884	3119;19039;19040	3119;19039			-1;-1
O00330	O00330	9	9	4	Pyruvate dehydrogenase protein X component, mitochondrial	PDHX	sp|O00330|ODPX_HUMAN Pyruvate dehydrogenase protein X component, mitochondrial OS=Homo sapiens OX=9606 GN=PDHX PE=1 SV=3	1	9	9	4	23.8	23.8	10.8	54.122	501	501	0	57.421	233130000	10				63	1956;3430;3963;4415;7351;7518;8490;9908;9995	True;True;True;True;True;True;True;True;True	2162;3776;4361;4845;8216;8395;9462;11038;11133	3144;5391;5392;6203;6956;11823;12090;13508;13509;15695;15814	3783;6462;6463;7426;8375;14203;14509;16140;16141;18833;18962	3783;6463;7426;8375;14203;14509;16141;18833;18962	63	68	-1
O00408	O00408	3	3	3	cGMP-dependent 3,5-cyclic phosphodiesterase	PDE2A	sp|O00408|PDE2A_HUMAN cGMP-dependent 3,5-cyclic phosphodiesterase OS=Homo sapiens OX=9606 GN=PDE2A PE=1 SV=1	1	3	3	3	4.6	4.6	4.6	105.72	941	941	0	17.982	30628000	1				64	1284;6904;9384	True;True;True	1426;7727;10460	2095;11131;14900	2535;13394;17886	2535;13394;17886			-1
O00410;O60518	O00410	25;1	25;1	25;1	Importin-5	IPO5	sp|O00410|IPO5_HUMAN Importin-5 OS=Homo sapiens OX=9606 GN=IPO5 PE=1 SV=4	2	25	25	25	32.5	32.5	32.5	123.63	1097	1097;1105	0	197.86	1090700000	35				65	374;775;1935;2312;2810;3043;3801;3863;4202;4670;5964;6387;6390;7614;7950;8193;8447;8849;9169;9262;9511;9823;9859;10175;10183	True;True;True;True;True;True;True;True;True;True;True;True;True;True;True;True;True;True;True;True;True;True;True;True;True	409;410;862;2137;2138;2139;2556;3098;3354;4189;4253;4613;5149;6576;7040;7043;8509;8875;9136;9413;9414;9865;10220;10323;10602;10947;10985;11328;11336	591;592;1237;1238;3116;3117;3118;3695;4445;4824;5974;6055;6551;7462;9552;10175;10176;10177;10183;12244;12745;13088;13450;13451;14113;14591;14727;15112;15566;15617;15618;16080;16094	723;724;725;1494;1495;3755;3756;3757;4419;5328;5795;7154;7155;7251;7826;9016;11525;12257;12258;12259;12265;14688;15242;15651;15652;16075;16076;16928;17523;17688;18144;18667;18734;18735;19268;19284	724;1494;3756;4419;5328;5795;7154;7251;7826;9016;11525;12257;12265;14688;15242;15651;16075;16928;17523;17688;18144;18667;18735;19268;19284	64;65;66;67;68;69;70;71;72;73;74	95;99;105;426;450;627;631;684;727;770;1047	-1;-1
O00429	O00429	18	18	18	Dynamin-1-like protein	DNM1L	sp|O00429|DNM1L_HUMAN Dynamin-1-like protein OS=Homo sapiens OX=9606 GN=DNM1L PE=1 SV=2	1	18	18	18	32.2	32.2	32.2	81.876	736	736	0	138.88	900070000	21				66	535;1019;2600;3275;3705;4204;4320;4511;5636;6487;6551;7751;7856;8368;8417;8529;8542;10315	True;True;True;True;True;True;True;True;True;True;True;True;True;True;True;True;True;True	590;1136;2868;3612;4088;4615;4735;4966;6205;7147;7235;7236;8657;8769;9325;9380;9503;9517;11478	848;1682;4124;5153;5154;5833;6553;6554;6751;6752;7150;7151;8958;10324;10445;10446;12465;12614;13337;13409;13566;13588;16274	1032;2040;4925;6174;6175;6982;7828;7829;8093;8094;8610;8611;10788;12432;12586;12587;14939;15104;15943;16028;16201;16228;19486	1032;2040;4925;6174;6982;7829;8094;8611;10788;12432;12586;14939;15104;15943;16028;16201;16228;19486	75;76;77	1;439;706	-1
O00458	O00458	6	6	6	Interferon-related developmental regulator 1	IFRD1	sp|O00458|IFRD1_HUMAN Interferon-related developmental regulator 1 OS=Homo sapiens OX=9606 GN=IFRD1 PE=1 SV=4	1	6	6	6	19.3	19.3	19.3	50.268	451	451	0	37.447	90698000	6				67	2501;3418;3607;3907;4023;4292	True;True;True;True;True;True	2763;3764;3981;4298;4428;4706	3983;5376;5650;6119;6296;6711	4751;6446;6756;7324;7528;8046	4751;6446;6756;7324;7528;8046	78;79	184;385	-1
O00505	O00505	15	15	2	Importin subunit alpha-4	KPNA3	sp|O00505|IMA4_HUMAN Importin subunit alpha-4 OS=Homo sapiens OX=9606 GN=KPNA3 PE=1 SV=2	1	15	15	2	42.4	42.4	6.7	57.81	521	521	0	142.94	1979100000	24				68	216;709;869;1578;1720;3955;4172;4840;5011;5915;7124;7231;7640;8022;8322	True;True;True;True;True;True;True;True;True;True;True;True;True;True;True	238;789;969;1744;1898;4353;4582;5335;5515;6512;7967;8089;8536;8953;9276	316;1139;1140;1415;2545;2546;2754;2755;6194;6509;7706;7968;7969;9471;9472;11463;11658;12280;12849;13273	375;1381;1382;1383;1724;1725;3063;3064;3065;3308;3309;7417;7770;9282;9283;9582;9583;11439;11440;13798;14021;14727;15357;15859	375;1382;1725;3063;3308;7417;7770;9282;9583;11440;13798;14021;14727;15357;15859			-1
O00567	O00567	2	2	2	Nucleolar protein 56	NOP56	sp|O00567|NOP56_HUMAN Nucleolar protein 56 OS=Homo sapiens OX=9606 GN=NOP56 PE=1 SV=4	1	2	2	2	3.9	3.9	3.9	66.049	594	594	0	10.854	1045100000	2				69	1770;5276	True;True	1951;5813	2845;8423	3431;10144	3431;10144			-1
O00571;O15523;Q62167;Q62095;P0CQ75;P0CQ74;Q1DJF0;A6R3L3;Q9NQI0;A6QXC1;Q1DZK8;P09052	O00571;O15523;Q62167;Q62095	10;9;9;8;3;3;3;2;2;1;1;1	9;8;8;7;2;2;2;1;2;1;1;1	9;8;8;7;2;2;2;1;2;1;1;1	ATP-dependent RNA helicase DDX3X;ATP-dependent RNA helicase DDX3Y	DDX3X;DDX3Y;Ddx3x;Ddx3y	sp|O00571|DDX3X_HUMAN ATP-dependent RNA helicase DDX3X OS=Homo sapiens OX=9606 GN=DDX3X PE=1 SV=3;sp|O15523|DDX3Y_HUMAN ATP-dependent RNA helicase DDX3Y OS=Homo sapiens OX=9606 GN=DDX3Y PE=1 SV=2;sp|Q62167|DDX3X_MOUSE ATP-dependent RNA helicase DDX3X OS=Mu	12	10	9	9	18.1	16.5	16.5	73.243	662	662;660;662;658;637;637;665;694;724;487;515;661	0	60.239	296730000	8				70	1396;1408;1540;3996;4709;6658;7986;8325;9853;10390	True;True;True;True;True;False;True;True;True;True	1542;1554;1704;4397;5192;7389;7390;7391;8913;9279;10979;11555	2249;2271;2496;6254;7509;10656;10657;10658;12796;13277;15609;16384	2703;2733;3011;7481;9070;12826;12827;12828;15302;15866;18725;19624	2703;2733;3011;7481;9070;12826;15302;15866;18725;19624	80;81;82	352;355;370	-1;-1;-1;-1;-1;-1;-1;-1;-1;-1;-1;-1
O00629	O00629	13	7	7	Importin subunit alpha-3	KPNA4	sp|O00629|IMA3_HUMAN Importin subunit alpha-3 OS=Homo sapiens OX=9606 GN=KPNA4 PE=1 SV=1	1	13	7	7	38	25.5	25.5	57.886	521	521	0	73.75	550350000	14				71	868;1720;4163;4839;5011;5833;5915;6502;7124;7230;7242;7640;8021	True;False;True;True;False;False;False;True;False;True;True;False;True	968;1898;4573;5334;5515;6424;6512;7165;7166;7967;8088;8101;8536;8952	1414;2754;2755;6498;6499;7705;7968;7969;9353;9471;9472;10346;10347;10348;10349;11463;11656;11657;11675;12280;12847;12848	1723;3308;3309;7757;7758;9281;9582;9583;11307;11439;11440;12456;12457;12458;12459;12460;13798;14019;14020;14039;14727;15355;15356	1723;3308;7758;9281;9583;11307;11440;12457;13798;14019;14039;14727;15356	83;84	224;441	-1
O00754	O00754	3	3	3	Lysosomal alpha-mannosidase;Lysosomal alpha-mannosidase A peptide;Lysosomal alpha-mannosidase B peptide;Lysosomal alpha-mannosidase C peptide;Lysosomal alpha-mannosidase D peptide;Lysosomal alpha-mannosidase E peptide	MAN2B1	sp|O00754|MA2B1_HUMAN Lysosomal alpha-mannosidase OS=Homo sapiens OX=9606 GN=MAN2B1 PE=1 SV=3	1	3	3	3	4.5	4.5	4.5	113.74	1011	1011	0	16.931	25525000	3				72	2238;2346;2798	True;True;True	2469;2593;3085	3577;3742;4427	4283;4473;5308	4283;4473;5308	85	211	-1
O14531	O14531	22	22	22	Dihydropyrimidinase-related protein 4	DPYSL4	sp|O14531|DPYL4_HUMAN Dihydropyrimidinase-related protein 4 OS=Homo sapiens OX=9606 GN=DPYSL4 PE=1 SV=2	1	22	22	22	61.2	61.2	61.2	61.877	572	572	0	183.22	1916800000	38				73	11;172;1379;1454;1887;3063;3099;3464;3720;4196;4464;4655;4727;6150;6536;6595;7024;7478;8790;8807;9209;9252	True;True;True;True;True;True;True;True;True;True;True;True;True;True;True;True;True;True;True;True;True;True	13;185;1525;1611;2086;3377;3418;3815;3816;4103;4607;4898;5133;5212;6782;6783;6784;7214;7215;7298;7299;7858;8354;9795;9816;10263;10311	15;233;2230;2367;3042;4849;4899;5440;5441;5442;5852;5853;6540;7023;7444;7536;7537;9828;9829;9830;9831;10419;10420;10421;10524;10525;11314;11315;12026;13976;13977;14005;14006;14649;14712	16;17;270;2684;2872;3665;5822;5874;5875;6523;6524;6525;7002;7003;7812;8455;8995;9099;9100;11838;11839;11840;11841;12557;12558;12559;12670;12671;13618;13619;14427;16742;16743;16744;16745;16775;16776;17594;17673	16;270;2684;2872;3665;5822;5875;6524;7002;7812;8455;8995;9100;11839;12558;12671;13618;14427;16745;16775;17594;17673	86;87;88;89;90;91	78;83;375;459;507;559	-1
O14617	O14617	3	3	3	AP-3 complex subunit delta-1	AP3D1	sp|O14617|AP3D1_HUMAN AP-3 complex subunit delta-1 OS=Homo sapiens OX=9606 GN=AP3D1 PE=1 SV=1	1	3	3	3	3.4	3.4	3.4	130.16	1153	1153	0	19.938	45597000	3				74	6747;8102;9975	True;True;True	7531;9037;11112	10858;12955;15787	13085;15493;18932	13085;15493;18932	92	1079	-1
O14672	O14672	3	3	3	Disintegrin and metalloproteinase domain-containing protein 10	ADAM10	sp|O14672|ADA10_HUMAN Disintegrin and metalloproteinase domain-containing protein 10 OS=Homo sapiens OX=9606 GN=ADAM10 PE=1 SV=1	1	3	3	3	8.3	8.3	8.3	84.141	748	748	0	21.741	47835000	4				75	1160;2802;7181	True;True;True	1285;3090;8033	1899;1900;4437;11567	2306;2307;5319;13918	2306;5319;13918			-1
O14744	O14744	5	5	5	Protein arginine N-methyltransferase 5;Protein arginine N-methyltransferase 5;Protein arginine N-methyltransferase 5, N-terminally processed	Prmt5;PRMT5	sp|O14744|ANM5_HUMAN Protein arginine N-methyltransferase 5 OS=Homo sapiens OX=9606 GN=PRMT5 PE=1 SV=4	2	5	5	5	10.8	10.8	10.8	72.679	637	637;637	0	33.31	89796000	5				76	75;1108;1409;3522;10484	True;True;True;True;True	83;1232;1555;3891;11658	101;1822;2272;5535;16520	120;2219;2734;6627;19781	120;2219;2734;6627;19781	93	4	-1;-1
O14745	O14745	2	2	2	Na(+)/H(+) exchange regulatory cofactor NHE-RF1	SLC9A3R1	sp|O14745|NHRF1_HUMAN Na(+)/H(+) exchange regulatory cofactor NHE-RF1 OS=Homo sapiens OX=9606 GN=SLC9A3R1 PE=1 SV=4	1	2	2	2	7.3	7.3	7.3	38.868	358	358	0	15.636	86943000	2				77	5928;7818	True;True	6525;8727	9488;12560	11457;15045	11457;15045			-1
O14757	O14757	7	7	7	Serine/threonine-protein kinase Chk1	CHEK1	sp|O14757|CHK1_HUMAN Serine/threonine-protein kinase Chk1 OS=Homo sapiens OX=9606 GN=CHEK1 PE=1 SV=2	1	7	7	7	19.5	19.5	19.5	54.433	476	476	0	43.967	240790000	7				78	1289;3861;4121;4156;4600;5678;9969	True;True;True;True;True;True;True	1431;4251;4530;4566;5067;6251;11106	2102;6053;6437;6438;6482;7333;9097;15780	2542;7249;7691;7692;7740;8858;10974;18925	2542;7249;7691;7740;8858;10974;18925	94	102	-1
O14787	O14787	2	2	2	Transportin-2	TNPO2	sp|O14787|TNPO2_HUMAN Transportin-2 OS=Homo sapiens OX=9606 GN=TNPO2 PE=1 SV=3	1	2	2	2	2.6	2.6	2.6	101.39	897	897	0	11.356	26898000	2				79	1891;3421	True;True	2091;3767	3059;5381	3694;6452	3694;6452			-1
O14828	O14828	4	4	4	Secretory carrier-associated membrane protein 3	SCAMP3	sp|O14828|SCAM3_HUMAN Secretory carrier-associated membrane protein 3 OS=Homo sapiens OX=9606 GN=SCAMP3 PE=1 SV=3	1	4	4	4	18.7	18.7	18.7	38.287	347	347	0	43.143	169760000	6				80	712;2214;7250;8565	True;True;True;True	792;2443;8110;9540	1144;3538;11685;11686;13616;13617	1388;4236;14050;14051;16259;16260	1388;4236;14050;16260			-1
O14929	O14929	3	3	3	Histone acetyltransferase type B catalytic subunit	HAT1	sp|O14929|HAT1_HUMAN Histone acetyltransferase type B catalytic subunit OS=Homo sapiens OX=9606 GN=HAT1 PE=1 SV=1	1	3	3	3	11.2	11.2	11.2	49.512	419	419	0	22.643	47382000	3				81	5927;9291;10529	True;True;True	6524;10356;11708	9487;14769;16596	11456;17735;19884	11456;17735;19884	95	342	-1
O14974;Q9DBR7;Q6DRG7	O14974;Q9DBR7	5;3;1	5;3;1	5;3;1	Protein phosphatase 1 regulatory subunit 12A	PPP1R12A;Ppp1r12a	sp|O14974|MYPT1_HUMAN Protein phosphatase 1 regulatory subunit 12A OS=Homo sapiens OX=9606 GN=PPP1R12A PE=1 SV=1;sp|Q9DBR7|MYPT1_MOUSE Protein phosphatase 1 regulatory subunit 12A OS=Mus musculus OX=10090 GN=Ppp1r12a PE=1 SV=2	3	5	5	5	8	8	8	115.28	1030	1030;1029;1049	0	31.631	65050000	2				82	1689;2626;4453;8328;10126	True;True;True;True;True	1864;2897;4887;9283;11276	2710;4157;7006;13283;16017	3259;4965;8434;15872;19195	3259;4965;8434;15872;19195	96	308	-1;-1;-1
O14980	O14980	4	4	4	Exportin-1	Xpo1;XPO1	sp|O14980|XPO1_HUMAN Exportin-1 OS=Homo sapiens OX=9606 GN=XPO1 PE=1 SV=1	2	4	4	4	4.6	4.6	4.6	123.04	1071	1071;1071	0	24.872	55572000	4				83	867;5532;5718;7203	True;True;True;True	967;6094;6294;8056	1413;8805;9167;11599	1722;10594;11076;13952	1722;10594;11076;13952			-1;-1
O15061	O15061	6	6	6	Synemin	SYNM	sp|O15061|SYNEM_HUMAN Synemin OS=Homo sapiens OX=9606 GN=SYNM PE=1 SV=2	1	6	6	6	4.2	4.2	4.2	172.77	1565	1565	0	34.666	46238000	5				84	58;2067;2299;3606;3850;8009	True;True;True;True;True;True	65;2284;2541;3980;4240;8940	80;3325;3673;5649;6041;12832	92;4005;4396;6755;7237;15340	92;4005;4396;6755;7237;15340			-1
O15075	O15075	6	6	6	Serine/threonine-protein kinase DCLK1	DCLK1	sp|O15075|DCLK1_HUMAN Serine/threonine-protein kinase DCLK1 OS=Homo sapiens OX=9606 GN=DCLK1 PE=1 SV=2	1	6	6	6	11.1	11.1	11.1	82.223	740	740	0	41.499	253000000	7				85	1065;1290;2032;3238;8428;8819	True;True;True;True;True;True	1185;1432;2248;3572;9392;9828	1744;2103;2104;3271;5097;13422;14022	2121;2543;2544;3931;6106;16041;16795	2121;2543;3931;6106;16041;16795	97	432	-1
O15091	O15091	7	7	7	Mitochondrial ribonuclease P protein 3	KIAA0391	sp|O15091|MRPP3_HUMAN Mitochondrial ribonuclease P catalytic subunit OS=Homo sapiens OX=9606 GN=KIAA0391 PE=1 SV=2	1	7	7	7	13.9	13.9	13.9	67.315	583	583	0	46.926	119260000	6				86	243;1762;3758;4442;5781;8188;10148	True;True;True;True;True;True;True	269;1942;4145;4874;6362;9131;11300	366;2832;5911;6987;9277;13083;16042	439;3417;7080;8412;11219;15646;19221	439;3417;7080;8412;11219;15646;19221			-1
O15118	O15118	1	1	1	Niemann-Pick C1 protein	NPC1	sp|O15118|NPC1_HUMAN NPC intracellular cholesterol transporter 1 OS=Homo sapiens OX=9606 GN=NPC1 PE=1 SV=2	1	1	1	1	0.9	0.9	0.9	142.17	1278	1278	0	7.7346	7751200	1				87	1467	TRUE	1626	2392	2901	2901			-1
O15269;O35704	O15269	18;3	18;3	18;3	Serine palmitoyltransferase 1	SPTLC1	sp|O15269|SPTC1_HUMAN Serine palmitoyltransferase 1 OS=Homo sapiens OX=9606 GN=SPTLC1 PE=1 SV=1	2	18	18	18	49.7	49.7	49.7	52.743	473	473;473	0	182.04	3615200000	32				88	14;24;536;1256;1890;2105;2351;2778;3139;3709;3913;5893;7669;8000;8659;10014;10060;10287	True;True;True;True;True;True;True;True;True;True;True;True;True;True;True;True;True;True	16;27;591;1396;2090;2326;2598;3062;3063;3460;4092;4305;4306;6487;6488;8567;8928;9644;11152;11203;11450	18;32;849;2053;2054;2055;3058;3386;3387;3749;3750;4400;4401;4948;5838;6127;6128;9438;9439;9440;9441;12340;12814;13769;13770;15838;15839;15917;16236	20;38;1033;2486;2487;2488;3693;4071;4072;4073;4480;4481;5279;5280;5926;6988;7333;7334;11402;11403;11404;11405;14801;15320;16459;16460;16461;16462;16463;18989;18990;19078;19441	20;38;1033;2487;3693;4073;4481;5279;5926;6988;7334;11402;14801;15320;16462;18989;19078;19441	98;99;100;101	214;249;307;420	-1;-1
O15270;P97363	O15270;P97363	9;5	9;5	9;5	Serine palmitoyltransferase 2	SPTLC2;Sptlc2	sp|O15270|SPTC2_HUMAN Serine palmitoyltransferase 2 OS=Homo sapiens OX=9606 GN=SPTLC2 PE=1 SV=1;sp|P97363|SPTC2_MOUSE Serine palmitoyltransferase 2 OS=Mus musculus OX=10090 GN=Sptlc2 PE=1 SV=2	2	9	9	9	24.9	24.9	24.9	62.924	562	562;560	0	81.912	391770000	9				89	944;1815;2051;3684;6042;6405;6962;8794;9612	True;True;True;True;True;True;True;True;True	1056;2001;2267;4063;6663;7059;7792;9800;10709	1561;1562;2912;3296;5787;9672;10203;11222;13985;15250	1908;1909;3504;3958;6918;11671;12289;13504;16753;18295	1909;3504;3958;6918;11671;12289;13504;16753;18295	102;103	173;423	-1;-1
O15355	O15355	1	1	1	Protein phosphatase 1G	PPM1G	sp|O15355|PPM1G_HUMAN Protein phosphatase 1G OS=Homo sapiens OX=9606 GN=PPM1G PE=1 SV=1	1	1	1	1	3.1	3.1	3.1	59.271	546	546	0	7.6981	25512000	1				90	1898	TRUE	2098	3066	3701	3701			-1
O15371;Q6TH15	O15371	7;3	7;3	7;3	Eukaryotic translation initiation factor 3 subunit D	EIF3D	sp|O15371|EIF3D_HUMAN Eukaryotic translation initiation factor 3 subunit D OS=Homo sapiens OX=9606 GN=EIF3D PE=1 SV=1	2	7	7	7	19.3	19.3	19.3	63.972	548	548;552	0	48.017	188120000	6				91	1895;4190;5554;6995;8998;9181;10353	True;True;True;True;True;True;True	2095;4601;6116;7826;10031;10233;11516	3063;6532;8835;11263;14334;14606;16325	3698;7797;10636;13548;17208;17538;19547	3698;7797;10636;13548;17208;17538;19547	104;105;106	174;180;256	-1;-1
O15379	O15379	6	5	5	Histone deacetylase 3	HDAC3	sp|O15379|HDAC3_HUMAN Histone deacetylase 3 OS=Homo sapiens OX=9606 GN=HDAC3 PE=1 SV=2	1	6	5	5	18.5	16.6	16.6	48.847	428	428	0	32.417	75237000	6				92	2752;3280;7990;9724;9893;10281	True;True;True;False;True;True	3035;3617;8918;10836;11023;11444	4361;4362;5161;12801;15415;15677;16230	5226;5227;6183;15307;18493;18813;19435	5226;6183;15307;18493;18813;19435	107;108	78;206	-1
O15460	O15460	1	1	1	Prolyl 4-hydroxylase subunit alpha-2	P4HA2	sp|O15460|P4HA2_HUMAN Prolyl 4-hydroxylase subunit alpha-2 OS=Homo sapiens OX=9606 GN=P4HA2 PE=1 SV=1	1	1	1	1	1.9	1.9	1.9	60.901	535	535	0.001576	6.2392	15506000	1				93	10252	TRUE	11408	16182	19381	19381			-1
O15466	O15466	3	3	3	Alpha-2,8-sialyltransferase 8E	ST8SIA5	sp|O15466|SIA8E_HUMAN Alpha-2,8-sialyltransferase 8E OS=Homo sapiens OX=9606 GN=ST8SIA5 PE=1 SV=2	1	3	3	3	8.2	8.2	8.2	43.894	376	376	0	20.338	41841000	3				94	2078;3793;8650	True;True;True	2298;4181;9633	3347;5964;13754	4027;7141;16443	4027;7141;16443			-1
O15530;Q6A1A2	O15530;Q6A1A2	9;8	9;8	9;8	3-phosphoinositide-dependent protein kinase 1;Putative 3-phosphoinositide-dependent protein kinase 2	PDPK1;PDPK2P	sp|O15530|PDPK1_HUMAN 3-phosphoinositide-dependent protein kinase 1 OS=Homo sapiens OX=9606 GN=PDPK1 PE=1 SV=1;sp|Q6A1A2|PDPK2_HUMAN Putative 3-phosphoinositide-dependent protein kinase 2 OS=Homo sapiens OX=9606 GN=PDPK2P PE=5 SV=1	2	9	9	9	20.5	20.5	20.5	63.151	556	556;396	0	56.367	251000000	7				95	315;3053;3178;4251;4383;5924;6464;7290;9010	True;True;True;True;True;True;True;True;True	348;3365;3501;4664;4805;6521;7123;8151;10044	509;4836;5003;6627;6880;9483;10295;11737;14348	627;5808;5999;7927;8260;11451;12400;14109;17223	627;5808;5999;7927;8260;11451;12400;14109;17223			-1;-1
O43143	O43143	8	8	8	Pre-mRNA-splicing factor ATP-dependent RNA helicase DHX15	DHX15	sp|O43143|DHX15_HUMAN Pre-mRNA-splicing factor ATP-dependent RNA helicase DHX15 OS=Homo sapiens OX=9606 GN=DHX15 PE=1 SV=2	1	8	8	8	12.6	12.6	12.6	90.932	795	795	0	54.782	340380000	8				100	767;2473;2970;4593;8676;8792;8862;10288	True;True;True;True;True;True;True;True	853;2731;3277;5059;9662;9663;9798;9878;11451	1226;3929;4687;7320;13796;13797;13982;13983;14132;16237;16238	1483;4687;5623;8842;16492;16493;16750;16751;16958;19442;19443	1483;4687;5623;8842;16492;16750;16958;19442	112;113;114	68;273;494	-1
O43148	O43148	13	13	13	mRNA cap guanine-N7 methyltransferase	RNMT	sp|O43148|MCES_HUMAN mRNA cap guanine-N7 methyltransferase OS=Homo sapiens OX=9606 GN=RNMT PE=1 SV=1	1	13	13	13	37.2	37.2	37.2	54.843	476	476	0	117.55	981740000	16				101	772;1918;4046;4985;5407;6061;6245;6364;6721;7006;8518;8709;9290	True;True;True;True;True;True;True;True;True;True;True;True;True	858;2119;4452;5488;5962;6683;6885;7016;7491;7492;7840;9492;9703;10355	1232;1233;3092;6332;7930;8637;9698;9967;10147;10812;10813;11292;11293;13550;13551;13843;14768	1489;1490;3727;7571;9541;10395;11702;11990;12225;13026;13027;13591;13592;16184;16185;16553;17734	1489;3727;7571;9541;10395;11702;11990;12225;13026;13592;16184;16553;17734	115	415	-1
O43156	O43156	2	2	2	TELO2-interacting protein 1 homolog	TTI1	sp|O43156|TTI1_HUMAN TELO2-interacting protein 1 homolog OS=Homo sapiens OX=9606 GN=TTI1 PE=1 SV=3	1	2	2	2	3	3	3	122.07	1089	1089	0	11.943	25126000	2				102	424;5244	True;True	466;5774	680;8347	829;10031	829;10031			-1
O43159	O43159	1	1	1	Ribosomal RNA-processing protein 8	RRP8	sp|O43159|RRP8_HUMAN Ribosomal RNA-processing protein 8 OS=Homo sapiens OX=9606 GN=RRP8 PE=1 SV=2	1	1	1	1	3.1	3.1	3.1	50.714	456	456	0.003885	6.1207	10262000	1				103	5513	TRUE	6075	8775	10558	10558			-1
O43172	O43172	22	22	22	U4/U6 small nuclear ribonucleoprotein Prp4	PRPF4	sp|O43172|PRP4_HUMAN U4/U6 small nuclear ribonucleoprotein Prp4 OS=Homo sapiens OX=9606 GN=PRPF4 PE=1 SV=2	1	22	22	22	55.7	55.7	55.7	58.449	522	522	0	218.26	3456900000	32				104	300;480;1654;1911;2687;2813;3187;3285;4759;5071;6448;6450;6652;6971;6972;7483;8129;8205;8845;9041;9713;9726	True;True;True;True;True;True;True;True;True;True;True;True;True;True;True;True;True;True;True;True;True;True	331;526;1827;2112;2964;3101;3512;3622;5247;5588;7105;7107;7382;7383;7802;7803;8359;9065;9148;9860;10079;10080;10820;10839	479;754;755;2656;3085;4261;4262;4448;5014;5169;5170;7581;7582;8075;10269;10270;10272;10273;10649;10650;11235;11236;11237;12034;12987;12988;13102;14104;14105;14398;14399;14400;15396;15420	588;914;915;916;3194;3720;5108;5109;5331;6011;6191;6192;9148;9149;9703;12368;12369;12371;12372;12819;12820;13520;13521;13522;14438;15528;15529;15670;16919;16920;17280;17281;17282;18465;18502	588;916;3194;3720;5109;5331;6011;6192;9149;9703;12368;12372;12820;13520;13522;14438;15528;15670;16919;17282;18465;18502	116;117;118;119	211;245;330;496	-1
O43175;A5A6P1	O43175;A5A6P1	27;26	27;26	27;26	D-3-phosphoglycerate dehydrogenase	PHGDH	sp|O43175|SERA_HUMAN D-3-phosphoglycerate dehydrogenase OS=Homo sapiens OX=9606 GN=PHGDH PE=1 SV=4;sp|A5A6P1|SERA_PANTR D-3-phosphoglycerate dehydrogenase OS=Pan troglodytes OX=9598 GN=PHGDH PE=2 SV=1	2	27	27	27	59.8	59.8	59.8	56.65	533	533;533	0	323.31	64587000000	119				105	322;542;543;570;916;979;1417;1889;2851;3254;3332;3648;4425;4962;5167;6733;6831;7384;7396;7470;7484;8233;8872;9013;9646;9647;9915	True;True;True;True;True;True;True;True;True;True;True;True;True;True;True;True;True;True;True;True;True;True;True;True;True;True;True	355;597;598;628;1023;1095;1564;2089;3142;3143;3590;3673;3674;3675;4026;4856;5464;5693;7510;7511;7512;7647;8253;8265;8345;8360;8361;9177;9888;10047;10048;10049;10748;10749;11045	516;517;857;858;859;860;861;862;925;926;927;928;929;930;1493;1621;1622;1623;2284;2285;2286;2287;2288;2289;3048;3049;3050;3051;3052;3053;3054;3055;3056;3057;4521;4522;5122;5264;5265;5266;5740;5741;6968;6969;7891;7892;8235;10831;10832;10833;11018;11019;11875;11892;12012;12035;12036;13139;13140;14147;14148;14351;14352;14353;14354;14355;14356;14357;15306;15307;15308;15704;15705	634;635;636;637;1041;1042;1043;1044;1045;1046;1047;1048;1049;1050;1051;1136;1137;1138;1139;1140;1141;1142;1143;1144;1816;1817;1974;1975;1976;2747;2748;2749;2750;2751;2752;2753;2754;2755;2756;2757;2758;2759;2760;3675;3676;3677;3678;3679;3680;3681;3682;3683;3684;3685;3686;3687;3688;3689;3690;3691;3692;5431;5432;6133;6134;6328;6329;6330;6865;6866;6867;8389;8390;8391;8392;9492;9493;9910;13048;13049;1…	634;1043;1050;1139;1816;1974;2760;3689;5431;6134;6329;6866;8390;9493;9910;13050;13263;14263;14282;14412;14439;15709;16988;17227;18361;18365;18843	120;121;122;123;124;125;126;127;128;129;130	96;113;115;128;139;164;169;306;343;477;481	-1;-1
O43237	O43237	16	16	16	Cytoplasmic dynein 1 light intermediate chain 2	DYNC1LI2	sp|O43237|DC1L2_HUMAN Cytoplasmic dynein 1 light intermediate chain 2 OS=Homo sapiens OX=9606 GN=DYNC1LI2 PE=1 SV=1	1	16	16	16	46.7	46.7	46.7	54.099	492	492	0	158.52	2075900000	28				106	1077;1136;1186;2018;2131;3396;3520;4040;5059;5137;6973;7083;7680;8764;9119;9153	True;True;True;True;True;True;True;True;True;True;True;True;True;True;True;True	1198;1260;1313;2233;2356;2357;3741;3889;4445;5574;5662;7804;7926;8580;9765;10165;10202	1771;1861;1862;1863;1936;3250;3432;3433;5347;5348;5531;5532;6317;6318;6319;8049;8187;8188;11238;11239;11410;11411;12358;13938;14513;14568;14569	2159;2262;2263;2264;2347;3910;4123;4124;6417;6418;6622;6623;6624;7552;7553;7554;9674;9855;9856;13523;13524;13740;13741;14820;16692;17421;17495;17496	2159;2264;2347;3910;4124;6418;6622;7552;9674;9855;13523;13740;14820;16692;17421;17496	131;132	364;482	-1
O43242	O43242	24	24	24	26S proteasome non-ATPase regulatory subunit 3	PSMD3	sp|O43242|PSMD3_HUMAN 26S proteasome non-ATPase regulatory subunit 3 OS=Homo sapiens OX=9606 GN=PSMD3 PE=1 SV=2	1	24	24	24	51.1	51.1	51.1	60.977	534	534	0	195.46	3005700000	28				107	394;419;447;662;898;1179;1242;2146;2147;2261;2367;2871;3779;4597;4613;4625;4808;6144;6633;7253;7715;8203;8504;10081	True;True;True;True;True;True;True;True;True;True;True;True;True;True;True;True;True;True;True;True;True;True;True;True	432;460;492;739;1004;1305;1380;2373;2374;2494;2616;3169;4167;5064;5083;5096;5301;6775;7358;8113;8619;9146;9476;11225	635;671;716;1069;1470;1927;2034;2035;3450;3451;3610;3773;4556;5943;5944;5945;7329;7371;7389;7664;9819;9820;10623;10624;11690;11691;12418;13100;13527;15952	782;820;867;1294;1792;2338;2465;2466;4141;4142;4322;4506;5469;7119;7120;7121;8854;8907;8927;9238;11829;11830;12791;12792;14055;14056;14890;15668;16160;19125	782;820;867;1294;1792;2338;2466;4141;4142;4322;4506;5469;7120;8854;8907;8927;9238;11829;12791;14056;14890;15668;16160;19125	133;134;135;136;137	139;192;409;463;489	-1
O43252	O43252	6	6	5	Bifunctional 3-phosphoadenosine 5-phosphosulfate synthase 1;Sulfate adenylyltransferase;Adenylyl-sulfate kinase	PAPSS1	sp|O43252|PAPS1_HUMAN Bifunctional 3-phosphoadenosine 5-phosphosulfate synthase 1 OS=Homo sapiens OX=9606 GN=PAPSS1 PE=1 SV=2	1	6	6	5	13.3	13.3	11.1	70.832	624	624	0	37.169	102890000	4				108	812;3125;6784;7760;8627;8646	True;True;True;True;True;True	904;3446;7586;8666;9606;9629	1295;4933;10931;12484;13714;13750	1562;5910;13164;14962;16397;16439	1562;5910;13164;14962;16397;16439	138	511	-1
O43294;Q62219	O43294;Q62219	3;2	3;2	3;2	Transforming growth factor beta-1-induced transcript 1 protein	TGFB1I1;Tgfb1i1	sp|O43294|TGFI1_HUMAN Transforming growth factor beta-1-induced transcript 1 protein OS=Homo sapiens OX=9606 GN=TGFB1I1 PE=1 SV=2;sp|Q62219|TGFI1_MOUSE Transforming growth factor beta-1-induced transcript 1 protein OS=Mus musculus OX=10090 GN=Tgfb1i1 PE=1	2	3	3	3	8	8	8	49.814	461	461;461	0	19.624	29689000	3				109	728;1181;3589	True;True;True	811;1307;3963	1173;1929;5630	1422;2340;6736	1422;2340;6736			-1;-1
O43390	O43390	5	2	2	Heterogeneous nuclear ribonucleoprotein R	HNRNPR	sp|O43390|HNRPR_HUMAN Heterogeneous nuclear ribonucleoprotein R OS=Homo sapiens OX=9606 GN=HNRNPR PE=1 SV=1	1	5	2	2	8.5	3.6	3.6	70.942	633	633	0	12.037	36294000	2				110	317;1436;3196;3729;8776	False;True;False;True;False	350;1585;3521;4113;9779	511;2316;5025;5026;5866;13954	629;2790;6023;6024;7018;16712	629;2790;6023;7018;16712			-1
O43395	O43395	2	2	2	U4/U6 small nuclear ribonucleoprotein Prp3	PRPF3	sp|O43395|PRPF3_HUMAN U4/U6 small nuclear ribonucleoprotein Prp3 OS=Homo sapiens OX=9606 GN=PRPF3 PE=1 SV=2	1	2	2	2	4.1	4.1	4.1	77.528	683	683	0	11.825	36228000	2				111	4130;6098	True;True	4540;6720	6451;9745	7706;11750	7706;11750			-1
O43432	O43432	4	4	4	Eukaryotic translation initiation factor 4 gamma 3	EIF4G3	sp|O43432|IF4G3_HUMAN Eukaryotic translation initiation factor 4 gamma 3 OS=Homo sapiens OX=9606 GN=EIF4G3 PE=1 SV=2	1	4	4	4	3.1	3.1	3.1	176.65	1585	1585	0	25.143	72975000	4				112	68;1180;5383;8083	True;True;True;True	75;1306;5936;9017	93;1928;8606;12926	109;2339;10360;15447	109;2339;10360;15447			-1
O43491	O43491	2	1	1	Band 4.1-like protein 2	EPB41L2	sp|O43491|E41L2_HUMAN Band 4.1-like protein 2 OS=Homo sapiens OX=9606 GN=EPB41L2 PE=1 SV=1	1	2	1	1	3.2	2	2	112.59	1005	1005	0	8.3423	14625000	1				113	4716;6238	True;False	5200;6878	7519;9958	9081;11978	9081;11978	139	403	-1
O43592;Q5SPJ8	O43592;Q5SPJ8	2;1	2;1	2;1	Exportin-T	XPOT;xpot	sp|O43592|XPOT_HUMAN Exportin-T OS=Homo sapiens OX=9606 GN=XPOT PE=1 SV=2;sp|Q5SPJ8|XPOT_DANRE Exportin-T OS=Danio rerio OX=7955 GN=xpot PE=3 SV=1	2	2	2	2	2.4	2.4	2.4	109.96	962	962;961	0	10.873	29342000	2				114	438;5280	True;True	482;5817	704;8428	854;10149	854;10149			-1;-1
O43660	O43660	8	8	8	Pleiotropic regulator 1	PLRG1	sp|O43660|PLRG1_HUMAN Pleiotropic regulator 1 OS=Homo sapiens OX=9606 GN=PLRG1 PE=1 SV=1	1	8	8	8	23	23	23	57.193	514	514	0	71.148	211010000	8				115	911;984;3528;4022;6236;6716;8351;9483	True;True;True;True;True;True;True;True	1018;1100;3898;4427;6876;7483;7484;9308;10570	1486;1628;5542;6295;9956;10802;10803;13312;15065	1809;1981;6634;7527;11976;13016;13017;15905;18088	1809;1981;6634;7527;11976;13016;15905;18088	140	117	-1
O43670	O43670	4	4	4	BUB3-interacting and GLEBS motif-containing protein ZNF207	ZNF207	sp|O43670|ZN207_HUMAN BUB3-interacting and GLEBS motif-containing protein ZNF207 OS=Homo sapiens OX=9606 GN=ZNF207 PE=1 SV=1	1	4	4	4	9.6	9.6	9.6	50.75	478	478	0	28.868	169950000	4				116	2436;5697;7262;7278	True;True;True;True	2692;6271;8122;8138	3874;9126;11701;11722	4620;11015;14067;14094	4620;11015;14067;14094			-1
O43707;P12814;P35609;Q08043;Q9H254	O43707	17;5;3;3;1	17;5;3;3;1	15;3;2;2;1	Alpha-actinin-4	ACTN4	sp|O43707|ACTN4_HUMAN Alpha-actinin-4 OS=Homo sapiens OX=9606 GN=ACTN4 PE=1 SV=2	5	17	17	15	24.7	24.7	22.6	104.85	911	911;892;894;901;2564	0	134.84	505380000	16				117	323;324;1219;1401;1985;2455;2582;3346;4827;5287;6217;6655;7643;8114;8832;9479;9589	True;True;True;True;True;True;True;True;True;True;True;True;True;True;True;True;True	356;357;1355;1547;2194;2711;2849;3690;5321;5824;6857;7386;8539;9050;9845;10566;10683	518;519;1991;2264;3185;3903;4100;5284;7687;8436;9933;10653;12283;12968;14074;15061;15217	638;639;2411;2726;3828;4654;4896;6350;9263;10157;11948;12823;14730;15506;16871;18084;18258	638;639;2411;2726;3828;4654;4896;6350;9263;10157;11948;12823;14730;15506;16871;18084;18258	141	767	-1;-1;-1;-1;-1
O43719	O43719	1	1	1	HIV Tat-specific factor 1	HTATSF1	sp|O43719|HTSF1_HUMAN HIV Tat-specific factor 1 OS=Homo sapiens OX=9606 GN=HTATSF1 PE=1 SV=1	1	1	1	1	1.7	1.7	1.7	85.852	755	755	0.003882	6.1178	47285000	0				118	3724	TRUE	4107	5857	7007	7007			-1
O43776	O43776	18	18	18	Asparagine--tRNA ligase, cytoplasmic	NARS	sp|O43776|SYNC_HUMAN Asparagine--tRNA ligase, cytoplasmic OS=Homo sapiens OX=9606 GN=NARS PE=1 SV=1	1	18	18	18	40.3	40.3	40.3	62.942	548	548	0	198.49	2780200000	26				119	1620;1826;1971;2328;2329;2843;3763;3870;4181;4217;4851;5416;5960;6299;6711;7038;8304;9396	True;True;True;True;True;True;True;True;True;True;True;True;True;True;True;True;True;True	1788;2012;2180;2573;2574;3134;4150;4260;4591;4628;5346;5973;6570;6571;6944;6945;7475;7874;7875;9258;10472	2601;2925;3170;3171;3716;3717;4512;5918;6066;6521;6573;7720;7721;8651;9544;9545;9546;10032;10033;10785;11337;11338;13250;13251;14916	3127;3518;3811;3812;4443;4444;5421;7090;7091;7092;7262;7783;7851;9297;9298;10413;11517;11518;11519;12060;12061;12991;13641;13642;15834;15835;15836;17910	3127;3518;3811;4443;4444;5421;7092;7262;7783;7851;9298;10413;11517;12060;12991;13641;15836;17910	142;143;144	145;427;466	-1
O43818	O43818	8	8	8	U3 small nucleolar RNA-interacting protein 2	RRP9	sp|O43818|U3IP2_HUMAN U3 small nucleolar RNA-interacting protein 2 OS=Homo sapiens OX=9606 GN=RRP9 PE=1 SV=1	1	8	8	8	22.3	22.3	22.3	51.84	475	475	0	62.005	336390000	9				120	1078;2082;2956;5062;5110;6447;6473;10073	True;True;True;True;True;True;True;True	1199;2302;3263;5578;5632;7104;7132;11217	1772;3352;4670;4671;8059;8141;10268;10306;15937	2160;4032;5606;5607;9686;9801;12367;12412;19106	2160;4032;5606;9686;9801;12367;12412;19106			-1
O43824	O43824	9	9	9	Putative GTP-binding protein 6	GTPBP6	sp|O43824|GTPB6_HUMAN Putative GTP-binding protein 6 OS=Homo sapiens OX=9606 GN=GTPBP6 PE=2 SV=4	1	9	9	9	22.5	22.5	22.5	56.897	516	516	0	54.974	262460000	8				121	205;554;1529;3486;3597;5236;6173;9312;9545	True;True;True;True;True;True;True;True;True	225;609;1693;3849;3971;5766;6808;6809;10378;10636	302;875;2485;5482;5638;8339;9859;9860;9861;14797;15150	361;1065;3000;6567;6744;10023;11870;11871;11872;17771;18184	361;1065;3000;6567;6744;10023;11872;17771;18184	145	226	-1
O43852;Q6IQP3	O43852	9;1	9;1	9;1	Calumenin	CALU	sp|O43852|CALU_HUMAN Calumenin OS=Homo sapiens OX=9606 GN=CALU PE=1 SV=2	2	9	9	9	32.4	32.4	32.4	37.106	315	315;315	0	67.191	157070000	8				122	1871;2354;3904;3905;4102;6500;8697;9492;10221	True;True;True;True;True;True;True;True;True	2063;2601;4295;4296;4511;7162;9687;10581;11375	3003;3754;6115;6116;6408;10342;13822;15078;15079;16143	3613;4486;7320;7321;7650;12452;16522;18103;18104;19335	3613;4486;7320;7321;7650;12452;16522;18103;19335			-1;-1
O43865	O43865	17	17	9	Putative adenosylhomocysteinase 2	AHCYL1	sp|O43865|SAHH2_HUMAN S-adenosylhomocysteine hydrolase-like protein 1 OS=Homo sapiens OX=9606 GN=AHCYL1 PE=1 SV=2	1	17	17	9	37.7	37.7	22.6	58.951	530	530	0	132.88	1968200000	25				123	696;2054;2647;3354;5033;5096;5335;7155;7485;7613;8262;8380;8381;9058;10031;10340;10474	True;True;True;True;True;True;True;True;True;True;True;True;True;True;True;True;True	776;2270;2920;3698;5541;5542;5617;5882;5883;8003;8004;8362;8508;9210;9341;9342;10097;11171;11503;11648	1122;3299;3300;4202;5295;5296;8004;8005;8121;8122;8529;8530;11523;11524;11525;12037;12243;13186;13363;13364;13365;14421;15867;16308;16309;16508	1359;3962;3963;5035;6361;6362;9622;9623;9780;9781;10269;10270;13860;13861;13862;14441;14687;15760;15974;15975;15976;17304;19023;19525;19526;19768	1359;3963;5035;6361;9622;9781;10269;13860;14441;14687;15760;15975;15976;17304;19023;19526;19768	146;147;148;149;150;151;152	3;7;31;48;276;397;488	-1
Q13418;O55222	Q13418;O55222	3;3	3;3	3;3	Integrin-linked protein kinase	ILK;Ilk	sp|Q13418|ILK_HUMAN Integrin-linked protein kinase OS=Homo sapiens OX=9606 GN=ILK PE=1 SV=2;sp|O55222|ILK_MOUSE Integrin-linked protein kinase OS=Mus musculus OX=10090 GN=Ilk PE=1 SV=2	2	3	3	3	9.7	9.7	9.7	51.419	452	452;452	0	17.541	33812000	2				124	2646;3466;9210	True;True;True	2919;3819;10264	4201;5445;14650	5034;6528;17595	5034;6528;17595	153	305	-1;-1
O60293	O60293	1	1	1	Zinc finger C3H1 domain-containing protein	ZFC3H1	sp|O60293|ZC3H1_HUMAN Zinc finger C3H1 domain-containing protein OS=Homo sapiens OX=9606 GN=ZFC3H1 PE=1 SV=3	1	1	1	1	0.9	0.9	0.9	226.35	1989	1989	1	-2	25858000	1	+			125	6518	TRUE	7188	10380	12495	12495	154	1	-1
O60294	O60294	1	1	1	tRNA wybutosine-synthesizing protein 4	LCMT2	sp|O60294|TYW4_HUMAN tRNA wybutosine-synthesizing protein 4 OS=Homo sapiens OX=9606 GN=LCMT2 PE=1 SV=3	1	1	1	1	2.6	2.6	2.6	75.601	686	686	0.00082372	6.6936	11418000	1				126	3150	TRUE	3471	4961	5943	5943			-1
O60343;Q86TI0	O60343	11;1	11;1	11;1	TBC1 domain family member 4	TBC1D4	sp|O60343|TBCD4_HUMAN TBC1 domain family member 4 OS=Homo sapiens OX=9606 GN=TBC1D4 PE=1 SV=2	2	11	11	11	9.7	9.7	9.7	146.56	1298	1298;1168	0	68.672	218250000	11				128	378;787;2680;2828;2940;3773;4336;5396;5826;7191;7532	True;True;True;True;True;True;True;True;True;True;True	414;875;2957;3116;3247;4161;4752;5950;6417;8044;8412	596;1257;4251;4473;4653;5935;5936;6777;8622;9343;11583;12114	729;1514;5096;5366;5589;7111;7112;8128;10376;11296;13936;14539	729;1514;5096;5366;5589;7111;8128;10376;11296;13936;14539	155;156;157	1151;1156;1166	-1;-1
O60506	O60506	11	11	8	Heterogeneous nuclear ribonucleoprotein Q	Syncrip;SYNCRIP	sp|O60506|HNRPQ_HUMAN Heterogeneous nuclear ribonucleoprotein Q OS=Homo sapiens OX=9606 GN=SYNCRIP PE=1 SV=2	2	11	11	8	22.8	22.8	17.8	69.632	623	623;623	0	86.553	732220000	11				129	317;1373;1555;1686;3196;5196;5956;6996;8776;8850;9928	True;True;True;True;True;True;True;True;True;True;True	350;1519;1720;1861;3521;5723;6566;7827;9779;9866;11060	511;2222;2513;2705;5025;5026;8279;9540;11264;13954;14114;15725;15726	629;2676;3029;3254;6023;6024;9958;11513;13549;16712;16929;18866;18867	629;2676;3029;3254;6023;9958;11513;13549;16712;16929;18867	158;159	194;195	-1;-1
O60637	O60637	2	2	2	Tetraspanin-3	TSPAN3	sp|O60637|TSN3_HUMAN Tetraspanin-3 OS=Homo sapiens OX=9606 GN=TSPAN3 PE=2 SV=1	1	2	2	2	9.9	9.9	9.9	28.017	253	253	0	12.758	27791000	2				130	422;8385	True;True	463;9346	675;13369	824;15980	824;15980			-1
O60664	O60664	5	5	5	Perilipin-3	PLIN3	sp|O60664|PLIN3_HUMAN Perilipin-3 OS=Homo sapiens OX=9606 GN=PLIN3 PE=1 SV=3	1	5	5	5	20.7	20.7	20.7	47.074	434	434	0	44.912	125670000	5				131	1270;4063;7936;8533;8910	True;True;True;True;True	1410;4469;8858;9508;9930	2074;6352;12725;13576;14200	2510;7592;15221;16213;17057	2510;7592;15221;16213;17057	160	177	-1
O60684	O60684	17	17	8	Importin subunit alpha-7	KPNA6	sp|O60684|IMA7_HUMAN Importin subunit alpha-7 OS=Homo sapiens OX=9606 GN=KPNA6 PE=1 SV=1	1	17	17	8	38.2	38.2	22.6	60.029	536	536	0	190.29	2741700000	21				132	1722;1727;2280;2337;3370;4142;4559;4847;4848;6371;6856;6900;7125;7722;8046;9892;10392	True;True;True;True;True;True;True;True;True;True;True;True;True;True;True;True;True	1900;1905;2520;2584;3714;4552;5022;5342;5343;7023;7024;7676;7723;7968;8627;8978;11022;11557	2758;2759;2764;2765;3645;3731;5315;6465;6466;7244;7713;7714;7715;10156;10157;11063;11125;11464;12427;12880;15676;16387	3312;3313;3318;3319;4361;4458;6382;7721;7722;8728;9290;9291;9292;12236;12237;13323;13385;13799;14900;15398;18812;19628	3312;3318;4361;4458;6382;7721;8728;9291;9292;12236;13323;13385;13799;14900;15398;18812;19628	161;162;163;164	85;88;304;433	-1
O60701;O70475	O60701;O70475	25;17	25;17	25;17	UDP-glucose 6-dehydrogenase	UGDH;Ugdh	sp|O60701|UGDH_HUMAN UDP-glucose 6-dehydrogenase OS=Homo sapiens OX=9606 GN=UGDH PE=1 SV=1;sp|O70475|UGDH_MOUSE UDP-glucose 6-dehydrogenase OS=Mus musculus OX=10090 GN=Ugdh PE=1 SV=1	2	25	25	25	71.5	71.5	71.5	55.023	494	494;493	0	236.89	5152700000	41				133	770;893;1520;1731;2357;2942;4039;4075;4179;4295;4448;4492;4641;5210;6672;7012;7270;7692;7697;9597;9642;9980;10312;10373;10520	True;True;True;True;True;True;True;True;True;True;True;True;True;True;True;True;True;True;True;True;True;True;True;True;True	856;998;1684;1909;2605;3249;4444;4482;4483;4589;4709;4882;4946;5116;5117;5737;7412;7413;7846;8130;8594;8599;10691;10742;11117;11475;11537;11538;11698;11699	1230;1464;2473;2770;3758;3759;4655;6315;6316;6370;6371;6517;6518;6519;6715;6716;6999;7126;7127;7415;7416;7417;8298;10682;10683;11299;11712;12382;12388;15228;15295;15792;16271;16352;16353;16354;16570;16571;16572	1487;1786;2987;3326;4490;4491;5591;7548;7549;7550;7551;7610;7611;7778;7779;7780;7781;8052;8053;8054;8425;8584;8585;8586;8587;8959;8960;8961;9978;12852;12853;13598;14081;14853;14859;18271;18350;18937;19483;19580;19581;19582;19838;19839;19840;19841	1487;1786;2987;3326;4490;5591;7549;7610;7779;8054;8425;8584;8960;9978;12852;13598;14081;14853;14859;18271;18350;18937;19483;19582;19839	165;166;167;168;169	26;257;306;358;432	-1;-1
O60716	O60716	2	2	2	Catenin delta-1	CTNND1	sp|O60716|CTND1_HUMAN Catenin delta-1 OS=Homo sapiens OX=9606 GN=CTNND1 PE=1 SV=1	1	2	2	2	2.7	2.7	2.7	108.17	968	968	0	13.749	20938000	2				134	17;3337	True;True	19;3680	21;5272	23;6337	23;6337			-1
O60732;P43355;P43361;A2A368;A8MXT2;Q96M61;O15480	O60732	4;1;1;1;1;1;1	2;0;0;0;0;0;0	2;0;0;0;0;0;0	Melanoma-associated antigen C1	MAGEC1	sp|O60732|MAGC1_HUMAN Melanoma-associated antigen C1 OS=Homo sapiens OX=9606 GN=MAGEC1 PE=1 SV=3	7	4	2	2	3.7	2.2	2.2	123.64	1142	1142;309;318;324;336;343;346	0	11.67	26387000	1				135	1056;2021;7999;10235	False;True;True;False	1174;2236;8927;11390	1731;3253;12813;16161	2099;3913;15319;19356	2099;3913;15319;19356			-1;-1;-1;-1;-1;-1;-1
O60749	O60749	8	7	7	Sorting nexin-2	SNX2	sp|O60749|SNX2_HUMAN Sorting nexin-2 OS=Homo sapiens OX=9606 GN=SNX2 PE=1 SV=2	1	8	7	7	19.3	17.1	17.1	58.47	519	519	0	45.781	147020000	6				136	548;887;2221;2929;7814;8266;10350;10362	False;True;True;True;True;True;True;True	603;991;2451;3236;8723;9214;11513;11525	868;1456;3550;4642;12556;13190;16322;16336	1057;1778;4250;5577;15040;15764;19544;19562	1057;1778;4250;5577;15040;15764;19544;19562	170;171	118;350	-1
O60784;O88746	O60784	17;7	17;7	17;7	Target of Myb protein 1	TOM1	sp|O60784|TOM1_HUMAN Target of Myb protein 1 OS=Homo sapiens OX=9606 GN=TOM1 PE=1 SV=2	2	17	17	17	52.2	52.2	52.2	53.818	492	492;492	0	146.7	1342800000	26				137	30;308;786;2755;3389;3713;5414;6069;6539;6920;7095;7947;8422;8423;9658;9722;10231	True;True;True;True;True;True;True;True;True;True;True;True;True;True;True;True;True	33;341;874;3038;3733;3734;4096;5970;5971;6691;7219;7743;7744;7938;8871;8872;9386;9387;10760;10833;10834;11386	38;502;1256;4366;5337;5338;5339;5842;5843;8648;8649;9709;9710;10427;11155;11156;11426;12741;12742;13415;13416;13417;15320;15321;15411;15412;15413;16156	44;620;1513;5231;6405;6406;6407;6992;6993;10409;10410;11714;11715;12565;13424;13425;13757;15238;15239;16034;16035;16036;18377;18378;18489;18490;18491;19348	44;620;1513;5231;6405;6992;10410;11714;12565;13425;13757;15239;16035;16036;18378;18491;19348	172;173;174;175;176;177;178;179;180	1;34;68;153;158;226;234;237;368	-1;-1
O60825	O60825	10	10	7	6-phosphofructo-2-kinase/fructose-2,6-bisphosphatase 2;6-phosphofructo-2-kinase;Fructose-2,6-bisphosphatase	PFKFB2	sp|O60825|F262_HUMAN 6-phosphofructo-2-kinase/fructose-2,6-bisphosphatase 2 OS=Homo sapiens OX=9606 GN=PFKFB2 PE=1 SV=2	1	10	10	7	22	22	15.4	58.476	505	505	0	64.606	380210000	11				138	3071;4747;4887;5443;7808;9390;9984;10374;10430;10431	True;True;True;True;True;True;True;True;True;True	3387;5233;5234;5385;6000;8717;10466;11121;11539;11603;11604	4861;7562;7563;7773;8680;12550;14909;15797;16355;16445;16446	5834;9127;9128;9354;10444;15034;17903;18942;19583;19697;19698	5834;9127;9354;10444;15034;17903;18942;19583;19697;19698	181;182	243;378	-1
O60832;O44081	O60832	13;1	13;1	13;1	H/ACA ribonucleoprotein complex subunit 4	DKC1	sp|O60832|DKC1_HUMAN H/ACA ribonucleoprotein complex subunit DKC1 OS=Homo sapiens OX=9606 GN=DKC1 PE=1 SV=3	2	13	13	13	33.5	33.5	33.5	57.673	514	514;508	0	90.544	535620000	16				139	303;471;1552;3831;4481;5121;5183;5391;5652;7803;8209;8744;9065	True;True;True;True;True;True;True;True;True;True;True;True;True	336;517;1717;4221;4925;4926;5644;5709;5944;6224;8712;9152;9744;10106	495;744;745;2510;6017;7066;7067;8160;8260;8616;9059;12545;13106;13107;13914;13915;14435	612;902;903;904;3026;7211;8499;8500;9824;9939;10370;10934;15028;15674;15675;16667;16668;17318	612;904;3026;7211;8499;9824;9939;10370;10934;15028;15674;16667;17318	183	316	-1;-1
O60907;Q9BQ87	O60907;Q9BQ87	8;4	4;1	4;1	F-box-like/WD repeat-containing protein TBL1X;F-box-like/WD repeat-containing protein TBL1Y	TBL1X;TBL1Y	sp|O60907|TBL1X_HUMAN F-box-like/WD repeat-containing protein TBL1X OS=Homo sapiens OX=9606 GN=TBL1X PE=1 SV=3;sp|Q9BQ87|TBL1Y_HUMAN F-box-like/WD repeat-containing protein TBL1Y OS=Homo sapiens OX=9606 GN=TBL1Y PE=2 SV=1	2	8	4	4	25.3	13.2	13.2	62.495	577	577;522	0	30.358	57315000	4				140	3279;3672;3941;4758;5279;8721;9066;9425	False;True;True;True;True;False;False;False	3616;4050;4337;5246;5816;9717;10107;10503	5160;5771;6174;7580;8427;13862;14436;14437;14955	6181;6182;6899;7394;9147;10148;16573;16574;17319;17320;17953	6181;6899;7394;9147;10148;16573;17319;17953			-1;-1
O75072	O75072	2	2	2	Fukutin	FKTN	sp|O75072|FKTN_HUMAN Fukutin OS=Homo sapiens OX=9606 GN=FKTN PE=1 SV=2	1	2	2	2	7.6	7.6	7.6	53.723	461	461	0	13.232	31770000	2				142	244;9510	True;True	270;10601	367;15111	440;18143	440;18143			-1
O75083;Q5RKI0	O75083;Q5RKI0	27;14	27;14	27;14	WD repeat-containing protein 1	WDR1;Wdr1	sp|O75083|WDR1_HUMAN WD repeat-containing protein 1 OS=Homo sapiens OX=9606 GN=WDR1 PE=1 SV=4;sp|Q5RKI0|WDR1_RAT WD repeat-containing protein 1 OS=Rattus norvegicus OX=10116 GN=Wdr1 PE=1 SV=3	2	27	27	27	64.4	64.4	64.4	66.193	606	606;606	0	323.31	13267000000	61				143	336;978;1254;1271;1705;2598;2715;3540;4068;4341;4751;5162;5298;5645;6481;6482;6781;6958;7099;8100;8548;9260;9381;9553;10053;10195;10501	True;True;True;True;True;True;True;True;True;True;True;True;True;True;True;True;True;True;True;True;True;True;True;True;True;True;True	369;1094;1394;1411;1880;2866;2993;3911;4474;4757;5239;5688;5837;6216;7141;7142;7580;7581;7582;7788;7942;9035;9523;10321;10457;10645;11195;11348;11677	531;532;533;1618;1619;1620;2051;2075;2076;2732;4119;4120;4299;4300;5556;5557;6359;6784;7570;8226;8455;9045;9046;9047;9048;10315;10316;10317;10318;10922;10923;10924;10925;10926;10927;11216;11217;11218;11430;12947;12948;13595;13596;14725;14897;15161;15901;15902;15903;16110;16111;16543	653;654;655;1970;1971;1972;1973;2484;2511;2512;3286;4918;4919;4920;5151;5152;6649;6650;7599;8137;9136;9899;10177;10178;10179;10918;10919;10920;10921;10922;10923;12421;12422;12423;12424;12425;13154;13155;13156;13157;13158;13159;13160;13496;13497;13498;13499;13761;15475;15476;16236;16237;17686;17883;18196;19059;19060;19061;19300;19301;19809;19810	653;1970;2484;2511;3286;4918;5151;6650;7599;8137;9136;9899;10178;10921;12421;12424;13158;13499;13761;15475;16237;17686;17883;18196;19061;19300;19809	184;185;186	371;384;394	-1;-1
O75122	O75122	4	4	4	CLIP-associating protein 2	CLASP2	sp|O75122|CLAP2_HUMAN CLIP-associating protein 2 OS=Homo sapiens OX=9606 GN=CLASP2 PE=1 SV=2	1	4	4	4	3.8	3.8	3.8	141.13	1294	1294	0	28.279	75675000	4				144	265;2984;5780;9689	True;True;True;True	293;3293;6361;10791	399;4707;9276;15358	476;5646;11218;18417	476;5646;11218;18417			-1
O75131;Q8IYJ1;Q96A23;O95741;Q86YQ8;Q9HCH3;Q9UBL6	O75131	19;1;1;1;1;1;1	19;1;1;1;1;1;1	18;0;0;0;0;0;0	Copine-3	CPNE3	sp|O75131|CPNE3_HUMAN Copine-3 OS=Homo sapiens OX=9606 GN=CPNE3 PE=1 SV=1	7	19	19	18	40.4	40.4	38.7	60.13	537	537;553;557;557;564;593;633	0	136.65	3507500000	26				145	86;1320;2742;4346;4629;5027;5879;6467;6860;7093;7158;7911;7913;8326;8815;9217;9218;9332;10029	True;True;True;True;True;True;True;True;True;True;True;True;True;True;True;True;True;True;True	94;1464;3025;4763;5101;5102;5532;6472;7126;7680;7936;8008;8828;8832;9280;9824;10272;10273;10402;10403;11169	113;2147;4349;6798;7396;7397;7993;9410;10299;10300;11067;11423;11424;11529;12685;12692;13278;14015;14016;14660;14661;14662;14828;14829;15865	134;2589;2590;2591;5213;8151;8937;8938;9611;11366;12404;12405;13327;13754;13755;13866;15180;15187;15867;16785;16786;17605;17606;17607;17805;17806;19021	134;2589;5213;8151;8938;9611;11366;12405;13327;13754;13866;15180;15187;15867;16786;17605;17606;17805;19021	187;188;189;190	117;145;206;233	-1;-1;-1;-1;-1;-1;-1
O75191	O75191	8	8	8	Xylulose kinase	XYLB	sp|O75191|XYLB_HUMAN Xylulose kinase OS=Homo sapiens OX=9606 GN=XYLB PE=1 SV=3	1	8	8	8	23.9	23.9	23.9	58.382	536	536	0	67.59	347360000	9				146	247;281;1414;4777;5215;9171;9989;10076	True;True;True;True;True;True;True;True	273;311;1561;5267;5742;10222;11126;11220	371;372;453;454;2281;7612;8304;8305;14593;15804;15940	444;445;559;560;2744;9182;9984;9985;17525;18950;19109	445;560;2744;9182;9984;17525;18950;19109			-1
O75312	O75312	11	11	11	Zinc finger protein ZPR1	ZPR1	sp|O75312|ZPR1_HUMAN Zinc finger protein ZPR1 OS=Homo sapiens OX=9606 GN=ZPR1 PE=1 SV=1	1	11	11	11	29	29	29	50.925	459	459	0	73.115	518200000	14				147	397;1097;2982;3092;4094;4523;6416;7965;8014;8667;8698	True;True;True;True;True;True;True;True;True;True;True	435;1219;3291;3409;4503;4979;7071;8891;8945;9652;9688;9689	639;1799;4705;4889;6400;7166;7167;10226;12767;12838;13783;13823;13824	786;2188;5644;5862;7642;8632;8633;8634;12319;15267;15346;16478;16523;16524	786;2188;5644;5862;7642;8632;12319;15267;15346;16478;16524	191;192	344;446	-1
O75351;Q6PIW4	O75351	16;1	16;1	12;0	Vacuolar protein sorting-associated protein 4B	VPS4B	sp|O75351|VPS4B_HUMAN Vacuolar protein sorting-associated protein 4B OS=Homo sapiens OX=9606 GN=VPS4B PE=1 SV=2	2	16	16	12	49.8	49.8	41.7	49.301	444	444;674	0	118.66	2084700000	19				148	169;358;839;1798;2294;2888;3328;4768;5127;5651;5803;6153;7015;8225;8438;9844	True;True;True;True;True;True;True;True;True;True;True;True;True;True;True;True	182;393;934;1982;2536;3187;3669;5256;5650;6223;6389;6390;6788;7849;9169;9404;10969	229;573;1331;2886;3665;3666;4579;5260;7592;8167;8168;9057;9058;9309;9310;9836;11303;13130;13131;13437;15599	266;703;1601;3477;4381;4382;5502;6324;9159;9832;9833;10932;10933;11254;11255;11846;13603;15699;15700;16058;18715	266;703;1601;3477;4381;5502;6324;9159;9832;10933;11255;11846;13603;15699;16058;18715	193;194	411;414	-1;-1
O75381	O75381	4	4	4	Peroxisomal membrane protein PEX14	PEX14	sp|O75381|PEX14_HUMAN Peroxisomal membrane protein PEX14 OS=Homo sapiens OX=9606 GN=PEX14 PE=1 SV=1	1	4	4	4	17.8	17.8	17.8	41.236	377	377	0	38.348	162130000	5				149	823;1968;3237;4543	True;True;True;True	916;2177;3571;5005	1308;3165;3166;5096;7223	1577;3804;3805;6105;8703	1577;3804;6105;8703			-1
O75390	O75390	6	6	6	Citrate synthase, mitochondrial	CS	sp|O75390|CISY_HUMAN Citrate synthase, mitochondrial OS=Homo sapiens OX=9606 GN=CS PE=1 SV=2	1	6	6	6	13.1	13.1	13.1	51.712	466	466	0	35.098	135150000	6				150	483;1292;1698;3222;4729;10042	True;True;True;True;True;True	529;1434;1873;3554;5214;11182	760;2107;2723;5076;7539;15878	922;2547;3275;6083;9102;19034	922;2547;3275;6083;9102;19034			-1
O75427	O75427	2	2	2	Leucine-rich repeat and calponin homology domain-containing protein 4	LRCH4	sp|O75427|LRCH4_HUMAN Leucine-rich repeat and calponin homology domain-containing protein 4 OS=Homo sapiens OX=9606 GN=LRCH4 PE=1 SV=2	1	2	2	2	4.7	4.7	4.7	73.449	683	683	0	14.764	27866000	3				152	7143;10154	True;True	7990;11306	11503;11504;16049	13839;13840;19229	13840;19229			-1
O75439	O75439	5	5	5	Mitochondrial-processing peptidase subunit beta	PMPCB	sp|O75439|MPPB_HUMAN Mitochondrial-processing peptidase subunit beta OS=Homo sapiens OX=9606 GN=PMPCB PE=1 SV=2	1	5	5	5	15.7	15.7	15.7	54.366	489	489	0	36.984	70798000	4				153	851;1430;4088;4717;8480	True;True;True;True;True	950;1578;4497;5201;9452	1384;2307;6389;7520;13496	1678;2780;7630;9082;16125	1678;2780;7630;9082;16125			-1
O75449	O75449	2	2	2	Katanin p60 ATPase-containing subunit A1	KATNA1	sp|O75449|KTNA1_HUMAN Katanin p60 ATPase-containing subunit A1 OS=Homo sapiens OX=9606 GN=KATNA1 PE=1 SV=1	1	2	2	2	6.5	6.5	6.5	55.964	491	491	0	12.222	42789000	2				154	88;1286	True;True	96;1428	115;2097	136;2537	136;2537	195	100	-1
O75503	O75503	2	2	2	Ceroid-lipofuscinosis neuronal protein 5	CLN5	sp|O75503|CLN5_HUMAN Ceroid-lipofuscinosis neuronal protein 5 OS=Homo sapiens OX=9606 GN=CLN5 PE=1 SV=2	1	2	2	2	6.7	6.7	6.7	41.496	358	358	0	14.197	57730000	2				155	3077;4693	True;True	3393;5176	4868;7491	5841;9048	5841;9048			-1
O75530	O75530	2	2	2	Polycomb protein EED	EED	sp|O75530|EED_HUMAN Polycomb protein EED OS=Homo sapiens OX=9606 GN=EED PE=1 SV=2	1	2	2	2	5.4	5.4	5.4	50.197	441	441	0	12.447	39244000	2				156	1500;1954	True;True	1663;2160	2444;3142	2955;3781	2955;3781			-1
O75534	O75534	2	2	2	Cold shock domain-containing protein E1	CSDE1	sp|O75534|CSDE1_HUMAN Cold shock domain-containing protein E1 OS=Homo sapiens OX=9606 GN=CSDE1 PE=1 SV=2	1	2	2	2	2.6	2.6	2.6	88.884	798	798	0	11.009	12665000	2				157	3665;5824	True;True	4043;6415	5762;9341	6890;11294	6890;11294			-1
O75554	O75554	2	2	2	WW domain-binding protein 4	WBP4	sp|O75554|WBP4_HUMAN WW domain-binding protein 4 OS=Homo sapiens OX=9606 GN=WBP4 PE=1 SV=1	1	2	2	2	7.7	7.7	7.7	42.506	376	376	0	10.712	24142000	1				158	1912;10114	True;True	2113;11263	3086;16003	3721;19181	3721;19181	196	68	-1
O75674	O75674	3	3	3	TOM1-like protein 1	TOM1L1	sp|O75674|TM1L1_HUMAN TOM1-like protein 1 OS=Homo sapiens OX=9606 GN=TOM1L1 PE=1 SV=2	1	3	3	3	16.4	16.4	16.4	52.988	476	476	0	19.921	48797000	3				159	796;1519;7903	True;True;True	886;1683;8818	1274;2472;12674	1541;2986;15169	1541;2986;15169	197	445	-1
O75688	O75688	5	5	5	Protein phosphatase 1B	PPM1B	sp|O75688|PPM1B_HUMAN Protein phosphatase 1B OS=Homo sapiens OX=9606 GN=PPM1B PE=1 SV=1	1	5	5	5	13.6	13.6	13.6	52.642	479	479	0	31.733	228040000	5				160	3864;4434;7214;8045;8048	True;True;True;True;True	4254;4866;8069;8977;8980	6056;6979;11621;12879;12882	7252;8403;13980;15397;15400	7252;8403;13980;15397;15400	198	138	-1
O75717	O75717	1	1	1	WD repeat and HMG-box DNA-binding protein 1	WDHD1	sp|O75717|WDHD1_HUMAN WD repeat and HMG-box DNA-binding protein 1 OS=Homo sapiens OX=9606 GN=WDHD1 PE=1 SV=1	1	1	1	1	0.8	0.8	0.8	125.97	1129	1129	0.0038911	6.1306	10259000	1				161	7279	TRUE	8139	11723	14095	14095			-1
O75874	O75874	4	4	3	Isocitrate dehydrogenase [NADP] cytoplasmic	IDH1	sp|O75874|IDHC_HUMAN Isocitrate dehydrogenase [NADP] cytoplasmic OS=Homo sapiens OX=9606 GN=IDH1 PE=1 SV=2	1	4	4	3	12.1	12.1	9.9	46.659	414	414	0	25.737	57911000	4				162	2781;3550;6969;9095	True;True;True;True	3068;3921;7800;10138	4406;5573;11232;14475	5285;6667;13517;17369	5285;6667;13517;17369			-1
O75879;Q7T010	O75879	7;1	7;1	7;1	Glutamyl-tRNA(Gln) amidotransferase subunit B, mitochondrial	GATB	sp|O75879|GATB_HUMAN Glutamyl-tRNA(Gln) amidotransferase subunit B, mitochondrial OS=Homo sapiens OX=9606 GN=GATB PE=1 SV=1	2	7	7	7	17.1	17.1	17.1	61.863	557	557;553	0	48.463	412490000	7				163	327;2443;4015;8179;8378;8966;9279	True;True;True;True;True;True;True	360;2699;4419;9121;9339;9997;10344	522;3885;6286;13070;13361;14293;14754;14755	644;4633;7515;15630;15972;17165;17718;17719	644;4633;7515;15630;15972;17165;17718			-1;-1
O75886	O75886	2	2	2	Signal transducing adapter molecule 2	STAM2	sp|O75886|STAM2_HUMAN Signal transducing adapter molecule 2 OS=Homo sapiens OX=9606 GN=STAM2 PE=1 SV=1	1	2	2	2	3.8	3.8	3.8	58.164	525	525	0	11.034	24631000	2				164	5423;8246	True;True	5980;9190	8659;13158	10423;15731	10423;15731			-1
O75915	O75915	2	2	2	PRA1 family protein 3	ARL6IP5	sp|O75915|PRAF3_HUMAN PRA1 family protein 3 OS=Homo sapiens OX=9606 GN=ARL6IP5 PE=1 SV=1	1	2	2	2	16	16	16	21.614	188	188	0	15.965	199230000	3				165	918;8974	True;True	1025;10006;10007	1495;14302;14303;14304	1819;17174;17175;17176	1819;17174	199	162	-1
O76094	O76094	12	12	12	Signal recognition particle subunit SRP72	SRP72	sp|O76094|SRP72_HUMAN Signal recognition particle subunit SRP72 OS=Homo sapiens OX=9606 GN=SRP72 PE=1 SV=3	1	12	12	12	25.6	25.6	25.6	74.605	671	671	0	94.537	582930000	15				168	366;499;746;1281;1533;1752;4430;5140;5755;8305;9585;10215	True;True;True;True;True;True;True;True;True;True;True;True	401;546;831;1423;1697;1932;4862;5665;6334;9259;10679;11369	582;785;1198;2091;2092;2489;2821;6975;8191;8192;9246;9247;13252;15211;16135	714;949;1449;2529;2530;2531;2532;3004;3405;8399;9859;9860;11186;11187;15837;18252;19326	714;949;1449;2532;3004;3405;8399;9859;11186;15837;18252;19326	201	315	-1
O94759	O94759	1	1	1	Transient receptor potential cation channel subfamily M member 2	TRPM2	sp|O94759|TRPM2_HUMAN Transient receptor potential cation channel subfamily M member 2 OS=Homo sapiens OX=9606 GN=TRPM2 PE=1 SV=2	1	1	1	1	0.8	0.8	0.8	171.2	1503	1503	1	-2	66078000	0	+			169	9923	TRUE	11054	15715	18856	18856	202	29	-1
O94776	O94776	2	2	2	Metastasis-associated protein MTA2	Mta2;MTA2	sp|O94776|MTA2_HUMAN Metastasis-associated protein MTA2 OS=Homo sapiens OX=9606 GN=MTA2 PE=1 SV=1	2	2	2	2	3.4	3.4	3.4	75.029	668	668;668	0	12.362	20890000	2				170	1309;6060	True;True	1452;6682	2130;9697	2570;11701	2570;11701			-1;-1
O94817	O94817	2	2	2	Ubiquitin-like protein ATG12	ATG12	sp|O94817|ATG12_HUMAN Ubiquitin-like protein ATG12 OS=Homo sapiens OX=9606 GN=ATG12 PE=1 SV=1	1	2	2	2	13.6	13.6	13.6	15.113	140	140	0	11.125	42890000	2				171	865;8834	True;True	965;9847	1411;14084	1720;16888	1720;16888	203	68	-1
O94826	O94826	4	4	4	Mitochondrial import receptor subunit TOM70	TOMM70A	sp|O94826|TOM70_HUMAN Mitochondrial import receptor subunit TOM70 OS=Homo sapiens OX=9606 GN=TOMM70 PE=1 SV=1	1	4	4	4	7.4	7.4	7.4	67.454	608	608	0	25.385	84973000	4				172	3426;7205;8544;10397	True;True;True;True	3772;8059;9519;11563	5387;11605;13591;16397	6458;13961;16232;19647	6458;13961;16232;19647			-1
O94875	O94875	1	1	1	Sorbin and SH3 domain-containing protein 2	SORBS2	sp|O94875|SRBS2_HUMAN Sorbin and SH3 domain-containing protein 2 OS=Homo sapiens OX=9606 GN=SORBS2 PE=1 SV=3	1	1	1	1	1	1	1	124.11	1100	1100	0.0016353	6.6525	13725000	1				173	2700	TRUE	2978	4280	5129	5129			-1
O94919	O94919	12	12	12	Endonuclease domain-containing 1 protein	ENDOD1	sp|O94919|ENDD1_HUMAN Endonuclease domain-containing 1 protein OS=Homo sapiens OX=9606 GN=ENDOD1 PE=1 SV=2	1	12	12	12	34.8	34.8	34.8	55.016	500	500	0	89.785	573830000	15				174	561;1543;1554;2710;4377;5873;6375;7406;7599;8470;9675;10173	True;True;True;True;True;True;True;True;True;True;True;True	616;1707;1719;2988;4799;6466;7028;8276;8493;9438;10777;11326	884;885;2499;2500;2512;4292;4293;6864;9402;9403;10161;11912;12216;13478;15342;16078	1075;1076;3014;3015;3028;5144;5145;8238;11358;11359;12241;14305;14646;16106;18401;19266	1075;3015;3028;5145;8238;11359;12241;14305;14646;16106;18401;19266	204	250	-1
O94925	O94925	11	11	11	Glutaminase kidney isoform, mitochondrial	GLS	sp|O94925|GLSK_HUMAN Glutaminase kidney isoform, mitochondrial OS=Homo sapiens OX=9606 GN=GLS PE=1 SV=1	1	11	11	11	23.3	23.3	23.3	73.46	669	669	0	99.454	561530000	12				175	1231;2659;2947;3008;3316;6323;6324;6507;9678;9781;10188	True;True;True;True;True;True;True;True;True;True;True	1368;2933;2934;3254;3318;3657;6970;6971;7171;10780;10897;11341	2015;4219;4220;4660;4737;5242;5243;10064;10065;10355;10356;15345;15493;15494;16099	2445;5055;5056;5596;5680;6301;6302;12098;12099;12466;12467;18404;18584;18585;19289	2445;5055;5596;5680;6302;12098;12099;12466;18404;18585;19289	205;206;207;208	194;225;359;365	-1
O94979	O94979	3	3	3	Protein transport protein Sec31A	SEC31A	sp|O94979|SC31A_HUMAN Protein transport protein Sec31A OS=Homo sapiens OX=9606 GN=SEC31A PE=1 SV=3	1	3	3	3	2.6	2.6	2.6	133.01	1220	1220	0	18.744	425920000	2				176	4938;6642;7111	True;True;True	5440;7369;7954	7850;10635;11444	9446;12803;13777	9446;12803;13777	209	1	-1
O95104;Q9UPN6	O95104;Q9UPN6	1;1	1;1	1;1	Splicing factor, arginine/serine-rich 15;Protein SCAF8	SCAF4;SCAF8	sp|O95104|SFR15_HUMAN Splicing factor, arginine/serine-rich 15 OS=Homo sapiens OX=9606 GN=SCAF4 PE=1 SV=3;sp|Q9UPN6|SCAF8_HUMAN Protein SCAF8 OS=Homo sapiens OX=9606 GN=SCAF8 PE=1 SV=1	2	1	1	1	1	1	1	125.87	1147	1147;1271	0.0016181	6.5213	11819000	0				177	9788	TRUE	10907	15507	18599	18599			-1;-1
O95140	O95140	1	1	1	Mitofusin-2	MFN2	sp|O95140|MFN2_HUMAN Mitofusin-2 OS=Homo sapiens OX=9606 GN=MFN2 PE=1 SV=3	1	1	1	1	2.2	2.2	2.2	86.401	757	757	0	9.4027	12450000	1				178	6827	TRUE	7643	11014	13258	13258			-1
O95163	O95163	4	4	4	Elongator complex protein 1	IKBKAP	sp|O95163|ELP1_HUMAN Elongator complex protein 1 OS=Homo sapiens OX=9606 GN=ELP1 PE=1 SV=3	1	4	4	4	4.6	4.6	4.6	150.25	1332	1332	0	25.467	48413000	4				179	2555;3135;9489;10209	True;True;True;True	2820;3456;10578;11363	4060;4944;15075;16128	4837;5921;18100;19318	4837;5921;18100;19318			-1
O95202	O95202	1	1	1	LETM1 and EF-hand domain-containing protein 1, mitochondrial	LETM1	sp|O95202|LETM1_HUMAN Mitochondrial proton/calcium exchanger protein OS=Homo sapiens OX=9606 GN=LETM1 PE=1 SV=1	1	1	1	1	1.6	1.6	1.6	83.353	739	739	0.00085763	7.3404	36945000	1				180	8473	TRUE	9443	13485	16114	16114			-1
O95219	O95219	15	15	15	Sorting nexin-4	SNX4	sp|O95219|SNX4_HUMAN Sorting nexin-4 OS=Homo sapiens OX=9606 GN=SNX4 PE=1 SV=1	1	15	15	15	42.4	42.4	42.4	51.908	450	450	0	112.59	876500000	19				181	2553;4018;4060;4237;4935;4950;5102;5494;6193;6843;7527;7809;8549;9611;10471	True;True;True;True;True;True;True;True;True;True;True;True;True;True;True	2818;4423;4466;4650;5437;5452;5623;6052;6829;6830;7662;8407;8718;9524;10708;11645	4057;6291;6347;6348;6604;7846;7864;8130;8741;9885;9886;11047;12106;12107;12551;13597;13598;15249;16505	4834;7522;7523;7586;7587;7890;7891;9442;9460;9789;10512;11896;11897;13303;14528;14529;15035;16238;16239;18294;19765	4834;7523;7587;7890;9442;9460;9789;10512;11896;13303;14528;15035;16239;18294;19765	210;211;212;213	74;76;146;330	-1
O95232	O95232	5	5	5	Luc7-like protein 3	LUC7L3	sp|O95232|LC7L3_HUMAN Luc7-like protein 3 OS=Homo sapiens OX=9606 GN=LUC7L3 PE=1 SV=2	1	5	5	5	15.3	15.3	15.3	51.466	432	432	0	40.877	166220000	5				182	4125;4586;5255;8485;10378	True;True;True;True;True	4534;5052;5786;9457;11543	6443;7308;8363;13502;16359	7698;8826;10047;16134;19587	7698;8826;10047;16134;19587			-1
O95260	O95260	2	2	2	Arginyl-tRNA--protein transferase 1	ATE1	sp|O95260|ATE1_HUMAN Arginyl-tRNA--protein transferase 1 OS=Homo sapiens OX=9606 GN=ATE1 PE=1 SV=2	1	2	2	2	6.8	6.8	6.8	59.09	518	518	0	16.258	28769000	3				183	1507;8157	True;True	1670;9097	2452;2453;13037	2963;2964;15592	2963;15592			-1
O95302	O95302	1	1	1	Peptidyl-prolyl cis-trans isomerase FKBP9	FKBP9	sp|O95302|FKBP9_HUMAN Peptidyl-prolyl cis-trans isomerase FKBP9 OS=Homo sapiens OX=9606 GN=FKBP9 PE=1 SV=2	1	1	1	1	1.6	1.6	1.6	63.083	570	570	0.007622	5.943	18104000	1				184	8836	TRUE	9849	14087	16891	16891			-1
O95340;O88428	O95340;O88428	3;2	2;1	2;1	Bifunctional 3-phosphoadenosine 5-phosphosulfate synthase 2;Sulfate adenylyltransferase;Adenylyl-sulfate kinase	PAPSS2;Papss2	sp|O95340|PAPS2_HUMAN Bifunctional 3-phosphoadenosine 5-phosphosulfate synthase 2 OS=Homo sapiens OX=9606 GN=PAPSS2 PE=1 SV=2;sp|O88428|PAPS2_MOUSE Bifunctional 3-phosphoadenosine 5-phosphosulfate synthase 2 OS=Mus musculus OX=10090 GN=Papss2 PE=1 SV=2	2	3	2	2	7.8	5.5	5.5	69.5	614	614;621	0	14.397	57968000	3				185	3125;3224;9677	False;True;True	3446;3556;10779	4933;5078;5079;15344	5910;6085;6086;18403	5910;6086;18403	214	538	-1;-1
O95342	O95342	1	1	1	Bile salt export pump	ABCB11	sp|O95342|ABCBB_HUMAN Bile salt export pump OS=Homo sapiens OX=9606 GN=ABCB11 PE=1 SV=2	1	1	1	1	1.3	1.3	1.3	146.41	1321	1321	0.0016407	6.6714	12386000	0				186	4408	TRUE	4838	6949	8368	8368			-1
O95361	O95361	1	1	1	Tripartite motif-containing protein 16	TRIM16	sp|O95361|TRI16_HUMAN Tripartite motif-containing protein 16 OS=Homo sapiens OX=9606 GN=TRIM16 PE=1 SV=3	1	1	1	1	2.7	2.7	2.7	63.954	564	564	0	10.702	6224700	0				187	1327	TRUE	1472	2157	2601	2601			-1
O95373	O95373	1	1	1	Importin-7	Ipo7;IPO7	sp|O95373|IPO7_HUMAN Importin-7 OS=Homo sapiens OX=9606 GN=IPO7 PE=1 SV=1	2	1	1	1	1.4	1.4	1.4	119.49	1038	1038;1038	0.0016327	6.647	4432200	1				188	2293	TRUE	2535	3664	4380	4380			-1;-1
O95376	O95376	18	18	18	E3 ubiquitin-protein ligase ARIH2	ARIH2	sp|O95376|ARI2_HUMAN E3 ubiquitin-protein ligase ARIH2 OS=Homo sapiens OX=9606 GN=ARIH2 PE=1 SV=1	1	18	18	18	52.7	52.7	52.7	57.818	493	493	0	154.56	1124500000	29				189	956;1001;1241;1710;2300;2390;3142;3784;5488;7885;8218;8289;8782;8960;9718;10336;10357;10497	True;True;True;True;True;True;True;True;True;True;True;True;True;True;True;True;True;True	1069;1118;1378;1379;1886;1887;2542;2641;2642;3463;4172;6046;8798;9161;9241;9785;9990;10827;11499;11520;11672;11673	1578;1579;1660;2032;2033;2739;2740;3674;3804;3805;3806;4951;5953;8732;8733;12648;13121;13224;13961;14283;14284;15403;16301;16302;16329;16537;16538	1925;1926;2018;2463;2464;3293;3294;4397;4538;4539;4540;5930;7130;10503;10504;15139;15690;15803;16719;17154;17155;17156;18472;18473;19515;19516;19552;19802;19803;19804	1925;2018;2464;3293;4397;4538;5930;7130;10504;15139;15690;15803;16719;17155;18472;19515;19552;19802	215;216;217;218;219;220	77;184;235;325;398;434	-1
O95394	O95394	2	2	2	Phosphoacetylglucosamine mutase	PGM3	sp|O95394|AGM1_HUMAN Phosphoacetylglucosamine mutase OS=Homo sapiens OX=9606 GN=PGM3 PE=1 SV=1	1	2	2	2	4.4	4.4	4.4	59.851	542	542	0	10.843	34553000	1				190	273;5986	True;True	302;6599	443;9583	546;11563	546;11563			-1
O95400	O95400	8	8	8	CD2 antigen cytoplasmic tail-binding protein 2	CD2BP2	sp|O95400|CD2B2_HUMAN CD2 antigen cytoplasmic tail-binding protein 2 OS=Homo sapiens OX=9606 GN=CD2BP2 PE=1 SV=1	1	8	8	8	32	32	32	37.646	341	341	0	69.332	272480000	8				191	1590;2458;3491;4683;5176;6215;9930;10220	True;True;True;True;True;True;True;True	1756;2714;3855;5165;5702;6855;11063;11374	2561;3906;5491;7480;8249;9931;15729;16142	3081;4658;6577;9036;9037;9927;11946;18871;19334	3081;4658;6577;9037;9927;11946;18871;19334	221	96	-1
O95453	O95453	2	2	2	Poly(A)-specific ribonuclease PARN	PARN	sp|O95453|PARN_HUMAN Poly(A)-specific ribonuclease PARN OS=Homo sapiens OX=9606 GN=PARN PE=1 SV=1	1	2	2	2	3	3	3	73.45	639	639	0	11.654	23509000	1				193	5937;9542	True;True	6534;10633	9500;15147	11471;18181	11471;18181	222	328	-1
O95456;Q9JK23	O95456;Q9JK23	1;1	1;1	1;1	Proteasome assembly chaperone 1	PSMG1;Psmg1	sp|O95456|PSMG1_HUMAN Proteasome assembly chaperone 1 OS=Homo sapiens OX=9606 GN=PSMG1 PE=1 SV=1;sp|Q9JK23|PSMG1_MOUSE Proteasome assembly chaperone 1 OS=Mus musculus OX=10090 GN=Psmg1 PE=1 SV=1	2	1	1	1	3.5	3.5	3.5	32.854	288	288;289	0.00083056	6.7716	3194700	1				194	104	TRUE	112	135	158	158			-1;-1
O95470	O95470	15	15	15	Sphingosine-1-phosphate lyase 1	SGPL1	sp|O95470|SGPL1_HUMAN Sphingosine-1-phosphate lyase 1 OS=Homo sapiens OX=9606 GN=SGPL1 PE=1 SV=3	1	15	15	15	36.3	36.3	36.3	63.523	568	568	0	106.57	848050000	22				195	241;331;530;748;933;3311;3612;4941;5038;5743;6240;7178;7358;8962;9062	True;True;True;True;True;True;True;True;True;True;True;True;True;True;True	267;364;584;833;1043;3652;3986;5443;5550;6321;6880;8029;8030;8223;9993;10102;10103	363;364;526;840;1200;1519;1520;5236;5237;5655;7853;8014;9226;9962;11562;11563;11830;14287;14288;14428;14429;14430	434;435;436;437;648;1022;1451;1844;1845;6295;6296;6761;9449;9632;11163;11985;13911;13912;14210;17159;17160;17311;17312;17313	435;648;1022;1451;1845;6296;6761;9449;9632;11163;11985;13911;14210;17159;17312	223;224;225;226;227	81;136;282;522;528	-1
O95628	O95628	1	1	1	CCR4-NOT transcription complex subunit 4	Cnot4;CNOT4	sp|O95628|CNOT4_HUMAN CCR4-NOT transcription complex subunit 4 OS=Homo sapiens OX=9606 GN=CNOT4 PE=1 SV=3	2	1	1	1	2.3	2.3	2.3	63.473	575	575;575	0	8.5358	16586000	1				197	390	TRUE	428	631	778	778			-1;-1
O95630	O95630	9	9	9	STAM-binding protein	STAMBP	sp|O95630|STABP_HUMAN STAM-binding protein OS=Homo sapiens OX=9606 GN=STAMBP PE=1 SV=1	1	9	9	9	24.8	24.8	24.8	48.076	424	424	0	59.029	189510000	8				198	1503;2563;4009;5328;6287;7072;7862;8052;8186	True;True;True;True;True;True;True;True;True	1666;2828;4413;5873;6930;7912;8775;8984;9129	2447;4068;6278;8520;10018;11390;12622;12887;13081	2958;4848;7507;10260;12046;13709;15112;15406;15644	2958;4848;7507;10260;12046;13709;15112;15406;15644			-1
O95684	O95684	2	2	2	FGFR1 oncogene partner	FGFR1OP	sp|O95684|FR1OP_HUMAN FGFR1 oncogene partner OS=Homo sapiens OX=9606 GN=FGFR1OP PE=1 SV=1	1	2	2	2	6.8	6.8	6.8	43.064	399	399	0	11.851	26197000	1				199	117;1407	True;True	125;1553	156;2270	186;2732	186;2732			-1
O95747;Q863I2	O95747;Q863I2	16;11	16;11	13;8	Serine/threonine-protein kinase OSR1	OXSR1	sp|O95747|OXSR1_HUMAN Serine/threonine-protein kinase OSR1 OS=Homo sapiens OX=9606 GN=OXSR1 PE=1 SV=1;sp|Q863I2|OXSR1_PIG Serine/threonine-protein kinase OSR1 OS=Sus scrofa OX=9823 GN=OXSR1 PE=2 SV=1	2	16	16	13	38.5	38.5	33.8	58.022	527	527;529	0	119.83	2384000000	25				200	1010;1122;1142;1432;1594;2081;2499;2672;4536;4707;5290;5913;6632;6987;8055;8596	True;True;True;True;True;True;True;True;True;True;True;True;True;True;True;True	1127;1246;1266;1580;1760;2301;2761;2948;4995;5190;5827;6510;7357;7818;8987;9574	1671;1840;1841;1875;2309;2566;2567;3350;3351;3980;3981;4237;7195;7506;8440;9468;10622;11253;12890;12891;13662	2029;2239;2240;2241;2280;2782;3087;3088;3089;3090;4030;4031;4748;4749;5075;8667;9063;10161;11435;11436;12790;13538;15409;15410;15411;16316	2029;2241;2280;2782;3087;4030;4748;5075;8667;9063;10161;11435;12790;13538;15411;16316	228;229;230;231	57;67;92;267	-1;-1
O95757	O95757	2	1	1	Heat shock 70 kDa protein 4L	HSPA4L	sp|O95757|HS74L_HUMAN Heat shock 70 kDa protein 4L OS=Homo sapiens OX=9606 GN=HSPA4L PE=1 SV=3	1	2	1	1	3.5	1.5	1.5	94.511	839	839	1	-2	52841000	1	+			201	5957;9588	False;True	6567;10682	9541;15216	11514;18257	11514;18257	232	171	-1
O95782	O95782	5	5	3	AP-2 complex subunit alpha-1	AP2A1	sp|O95782|AP2A1_HUMAN AP-2 complex subunit alpha-1 OS=Homo sapiens OX=9606 GN=AP2A1 PE=1 SV=3	1	5	5	3	5.6	5.6	3.3	107.54	977	977	0	28.739	75214000	3				202	3380;4036;4450;6088;8424	True;True;True;True;True	3724;4441;4884;6710;9388	5326;6310;7003;9731;13418	6394;7543;8430;11736;16037	6394;7543;8430;11736;16037	233	161	-1
O95793	O95793	7	7	7	Double-stranded RNA-binding protein Staufen homolog 1	STAU1	sp|O95793|STAU1_HUMAN Double-stranded RNA-binding protein Staufen homolog 1 OS=Homo sapiens OX=9606 GN=STAU1 PE=1 SV=2	1	7	7	7	14.9	14.9	14.9	63.182	577	577	0	44.095	165270000	6				203	1634;2205;4432;6071;6822;7944;9805	True;True;True;True;True;True;True	1802;2433;4864;6693;7638;8868;10925	2617;3528;6977;9713;11009;12738;15528	3145;4226;8401;11718;13253;15235;18623	3145;4226;8401;11718;13253;15235;18623			-1
O95801	O95801	1	1	1	Tetratricopeptide repeat protein 4	TTC4	sp|O95801|TTC4_HUMAN Tetratricopeptide repeat protein 4 OS=Homo sapiens OX=9606 GN=TTC4 PE=1 SV=3	1	1	1	1	4.4	4.4	4.4	44.678	387	387	0.00085179	7.2743	2375700	1				204	2302	TRUE	2544	3676	4399	4399			-1
O95831	O95831	14	14	14	Apoptosis-inducing factor 1, mitochondrial	AIFM1	sp|O95831|AIFM1_HUMAN Apoptosis-inducing factor 1, mitochondrial OS=Homo sapiens OX=9606 GN=AIFM1 PE=1 SV=1	1	14	14	14	32.6	32.6	32.6	66.9	613	613	0	91.799	300700000	14				206	66;1208;2244;3683;5161;5181;5238;5968;7854;8117;8746;9348;9650;9719	True;True;True;True;True;True;True;True;True;True;True;True;True;True	73;1341;2475;4062;5687;5707;5768;6580;8767;9053;9746;10420;10752;10828	91;1974;3584;5786;8225;8257;8341;9556;12612;12972;13917;14849;15311;15404	107;2394;4291;6917;9898;9936;10025;11529;15101;15511;16670;17829;18368;18474	107;2394;4291;6917;9898;9936;10025;11529;15101;15511;16670;17829;18368;18474	234;235;236	171;364;469	-1
O95870	O95870	12	12	12	Abhydrolase domain-containing protein 16A	ABHD16A	sp|O95870|ABHGA_HUMAN Protein ABHD16A OS=Homo sapiens OX=9606 GN=ABHD16A PE=1 SV=3	1	12	12	12	30.1	30.1	30.1	63.243	558	558	0	90.74	620740000	16				207	521;630;3668;3753;5763;6695;7502;7504;8538;8552;8847;10450	True;True;True;True;True;True;True;True;True;True;True;True	574;575;706;4046;4140;6342;6343;7448;8379;8381;9513;9527;9862;9863;11624	829;830;1030;5766;5906;9257;9258;10745;12063;12065;13582;13601;14108;14109;14110;16474	1011;1012;1249;6894;7073;11197;11198;12935;14473;14475;16220;16242;16923;16924;16925;19731	1011;1249;6894;7073;11197;12935;14473;14475;16220;16242;16924;19731	237;238;239;240;241	220;234;266;442;519	-1
P00352	P00352	34	34	19	Retinal dehydrogenase 1	ALDH1A1	sp|P00352|AL1A1_HUMAN Retinal dehydrogenase 1 OS=Homo sapiens OX=9606 GN=ALDH1A1 PE=1 SV=2	1	34	34	19	68.5	68.5	40.9	54.861	501	501	0	323.31	73877000000	127				208	616;1747;1883;2166;2896;2897;3738;4045;4191;4244;4245;4367;4368;4893;4894;5198;5199;5221;5412;5845;6484;7269;7398;7628;7802;8151;8152;8308;8432;8830;9946;10204;10320;10321	True;True;True;True;True;True;True;True;True;True;True;True;True;True;True;True;True;True;True;True;True;True;True;True;True;True;True;True;True;True;True;True;True;True	692;1925;1926;2077;2078;2393;3197;3198;4123;4124;4450;4451;4602;4657;4658;4789;4790;5392;5393;5725;5726;5748;5968;6436;7144;8129;8267;8524;8711;9090;9091;9262;9397;9398;9842;11081;11358;11483;11484	1014;2810;2811;2812;2813;2814;2815;3022;3023;3024;3025;3477;4593;4594;4595;4596;5879;5880;5881;5882;6327;6328;6329;6330;6331;6533;6534;6535;6615;6616;6617;6618;6839;6840;6841;6842;6843;7783;7784;7785;7786;7787;8281;8282;8283;8284;8285;8315;8646;9368;10320;10321;11710;11711;11894;11895;12261;12262;12544;13028;13029;13256;13257;13258;13427;13428;13429;14065;14066;14067;15752;16123;16279;16280;16281…	1233;3386;3387;3388;3389;3390;3391;3392;3393;3394;3395;3396;3397;3398;3399;3637;3638;3639;3640;3641;3642;3643;4168;4169;5520;5521;5522;5523;7034;7035;7036;7037;7038;7039;7040;7041;7042;7566;7567;7568;7569;7570;7798;7799;7800;7801;7802;7803;7804;7805;7806;7807;7907;7908;7909;7910;7911;7912;7913;7914;7915;8199;8200;8201;8202;8203;8204;8205;8206;9365;9366;9367;9368;9369;9370;9371;9960;9961;9962;9963…	1233;3392;3642;4168;5520;5521;7039;7568;7799;7907;7909;8199;8205;9366;9371;9960;9963;9996;10407;11323;12428;14080;14285;14706;15027;15581;15582;15841;16047;16858;18894;19313;19492;19494	242;243;244	237;394;409	-1
P00367;P00366	P00367;P00366	25;18	25;18	8;4	Glutamate dehydrogenase 1, mitochondrial	GLUD1	sp|P00367|DHE3_HUMAN Glutamate dehydrogenase 1, mitochondrial OS=Homo sapiens OX=9606 GN=GLUD1 PE=1 SV=2;sp|P00366|DHE3_BOVIN Glutamate dehydrogenase 1, mitochondrial OS=Bos taurus OX=9913 GN=GLUD1 PE=1 SV=2	2	25	25	8	50.9	50.9	17.4	61.397	558	558;558	0	224.85	6837100000	48				209	421;437;985;1107;1316;1570;2276;2977;3212;3824;4286;4287;4301;4909;6135;6786;7040;7259;7386;7638;7666;8573;8734;10420;10486	True;True;True;True;True;True;True;True;True;True;True;True;True;True;True;True;True;True;True;True;True;True;True;True;True	462;480;481;1101;1231;1459;1460;1735;1736;2515;3284;3285;3541;3542;4212;4700;4701;4715;5410;5411;6766;7588;7877;8119;8255;8534;8563;9549;9732;9733;11591;11660	673;674;701;702;703;1629;1630;1821;2139;2140;2141;2532;2533;2534;2535;2536;3639;3640;4697;4698;5059;5060;6005;6006;6703;6704;6705;6722;6723;6724;7810;7811;7812;9807;9808;10933;11340;11698;11878;12278;12334;13627;13896;13897;13898;16430;16522	822;823;851;852;853;1982;1983;2217;2218;2581;2582;2583;3050;3051;3052;3053;3054;4355;4356;5633;5634;6057;6058;7196;7197;8037;8038;8039;8060;8061;8062;9399;9400;9401;11816;11817;11818;13166;13644;14064;14266;14725;14795;16273;16635;16636;16637;19682;19783	822;851;1982;2217;2583;3053;4355;5633;6057;7196;8037;8039;8061;9401;11818;13166;13644;14064;14266;14725;14795;16273;16637;19682;19783	245;246;247;248;249;250;251	168;207;226;233;317;468;514	-1;-1
P00390;O15770	P00390	20;1	20;1	20;1	Glutathione reductase, mitochondrial	GSR	sp|P00390|GSHR_HUMAN Glutathione reductase, mitochondrial OS=Homo sapiens OX=9606 GN=GSR PE=1 SV=2	2	20	20	20	59.4	59.4	59.4	56.256	522	522;500	0	266.93	7651200000	41				210	143;515;1844;3273;3360;5138;5397;5487;5574;5583;5584;5966;6084;7438;7975;8065;8905;9165;9727;10016	True;True;True;True;True;True;True;True;True;True;True;True;True;True;True;True;True;True;True;True	153;564;2034;3610;3704;5663;5951;6045;6137;6146;6147;6578;6706;8311;8901;8997;9923;9924;10215;10216;10840;11154;11155	193;194;195;811;812;2963;2964;5150;5151;5302;8189;8623;8624;8730;8731;8872;8885;8886;8887;8888;9554;9726;9727;11960;11961;12778;12779;12904;14192;14193;14194;14584;14585;14586;15421;15843;15844;15845;15846	225;226;227;979;980;3564;3565;6171;6172;6368;9857;10377;10378;10379;10380;10381;10501;10502;10694;10695;10712;10713;10714;10715;11527;11731;11732;14355;14356;15279;15280;15424;17046;17047;17048;17049;17514;17515;17516;17517;18503;18996;18997;18998;18999	226;980;3564;6172;6368;9857;10380;10501;10694;10712;10715;11527;11731;14355;15280;15424;17046;17514;18503;18996	252;253;254;255;256;257;258	273;309;320;322;450;479;487	-1;-1
P00505	P00505	1	1	1	Aspartate aminotransferase, mitochondrial	Got2;GOT2	sp|P00505|AATM_HUMAN Aspartate aminotransferase, mitochondrial OS=Homo sapiens OX=9606 GN=GOT2 PE=1 SV=3	2	1	1	1	3.3	3.3	3.3	47.411	430	430;430	0.0039124	6.1721	20724000	1				211	3026	TRUE	3337	4763	5717	5717			-1;-1
P00739;P00738	P00739;P00738	1;1	1;1	1;1	Haptoglobin-related protein;Haptoglobin;Haptoglobin alpha chain;Haptoglobin beta chain	HPR;HP	sp|P00739|HPTR_HUMAN Haptoglobin-related protein OS=Homo sapiens OX=9606 GN=HPR PE=2 SV=2;sp|P00738|HPT_HUMAN Haptoglobin OS=Homo sapiens OX=9606 GN=HP PE=1 SV=1	2	1	1	1	3.4	3.4	3.4	39.029	348	348;406	0.0016051	6.4535	22146000	1				212	1268	TRUE	1408	2072	2508	2508			-1;-1
P01009	P01009	4	4	4	Alpha-1-antitrypsin;Short peptide from AAT	SERPINA1	sp|P01009|A1AT_HUMAN Alpha-1-antitrypsin OS=Homo sapiens OX=9606 GN=SERPINA1 PE=1 SV=3	1	4	4	4	10.8	10.8	10.8	46.736	418	418	0	22.469	82500000	4				213	5600;6136;6225;8517	True;True;True;True	6163;6767;6865;9491	8906;9809;9943;13549	10733;11819;11959;16183	10733;11819;11959;16183	259	250	-1
P01130	P01130	1	1	1	Low-density lipoprotein receptor	LDLR	sp|P01130|LDLR_HUMAN Low-density lipoprotein receptor OS=Homo sapiens OX=9606 GN=LDLR PE=1 SV=1	1	1	1	1	1.3	1.3	1.3	95.375	860	860	0.0015898	6.3278	9736400	1				214	7971	TRUE	8897	12773	15274	15274			-1
P02647;P68292;P0DM91	P02647;P68292;P0DM91	3;3;2	3;3;2	2;2;1	Apolipoprotein A-I;Proapolipoprotein A-I;Truncated apolipoprotein A-I	APOA1	sp|P02647|APOA1_HUMAN Apolipoprotein A-I OS=Homo sapiens OX=9606 GN=APOA1 PE=1 SV=1;sp|P68292|APOA1_MACFA Apolipoprotein A-I OS=Macaca fascicularis OX=9541 GN=APOA1 PE=1 SV=1;sp|P0DM91|APOA1_PANPA Apolipoprotein A-I OS=Pan paniscus OX=9597 GN=APOA1 PE=1 SV	3	3	3	2	15.4	15.4	9.4	30.777	267	267;267;267	0	21.029	61304000	2				215	1711;2361;9866	True;True;True	1888;2610;10992	2741;3766;15640	3295;4498;18775	3295;4498;18775			-1;-1;-1
P02786;Q9MYZ3;Q9GLD3	P02786	20;2;1	20;2;1	20;2;1	Transferrin receptor protein 1;Transferrin receptor protein 1, serum form	TFRC	sp|P02786|TFR1_HUMAN Transferrin receptor protein 1 OS=Homo sapiens OX=9606 GN=TFRC PE=1 SV=2	3	20	20	20	33.7	33.7	33.7	84.87	760	760;769;770	0	178.84	1949700000	26				216	271;879;1143;2260;3230;3936;3994;4418;5277;5304;5493;5862;6307;6355;6438;7824;8054;8406;9378;9857	True;True;True;True;True;True;True;True;True;True;True;True;True;True;True;True;True;True;True;True	299;979;1267;2493;3562;4330;4395;4848;5814;5847;6051;6454;6954;7007;7095;8733;8986;9369;10454;10983	408;1427;1876;3609;5086;6158;6159;6251;6252;6959;6960;8424;8472;8740;9389;10045;10046;10131;10258;12567;12889;13397;14893;14894;15614;15615	486;1737;2281;4321;6093;7371;7372;7478;7479;8378;8379;8380;10145;10198;10511;11344;12073;12074;12200;12356;15052;15408;16014;17879;17880;18731;18732	486;1737;2281;4321;6093;7371;7478;8378;10145;10198;10511;11344;12074;12200;12356;15052;15408;16014;17880;18731	260;261;262;263	349;432;436;635	-1;-1;-1
P02787;A5A6I6;Q921I1	P02787;A5A6I6	31;28;1	31;28;1	31;28;1	Serotransferrin	TF	sp|P02787|TRFE_HUMAN Serotransferrin OS=Homo sapiens OX=9606 GN=TF PE=1 SV=3;sp|A5A6I6|TRFE_PANTR Serotransferrin OS=Pan troglodytes OX=9598 GN=TF PE=2 SV=1	3	31	31	31	53.7	53.7	53.7	77.063	698	698;698;697	0	232.25	2647000000	38				217	171;351;1013;1121;1199;1549;1559;1693;1839;1934;1999;2632;3953;3974;4131;4812;4841;5079;5080;5081;5111;5325;5732;7039;7830;7851;8131;8254;8513;8582;10106	True;True;True;True;True;True;True;True;True;True;True;True;True;True;True;True;True;True;True;True;True;True;True;True;True;True;True;True;True;True;True	184;385;1130;1245;1330;1714;1724;1868;2029;2136;2211;2903;4351;4372;4541;5305;5336;5596;5597;5598;5633;5870;6310;7876;8739;8764;9067;9199;9487;9558;9559;11254	231;232;562;563;1675;1839;1955;2507;2518;2716;2958;3114;3115;3211;3212;4165;6192;6217;6452;7668;7707;8092;8093;8094;8142;8517;9211;9212;11339;12574;12575;12609;12990;13172;13545;13639;13640;15991;15992	268;269;688;689;2033;2238;2368;3023;3034;3268;3559;3753;3754;3857;3858;4973;7415;7442;7707;9242;9284;9749;9750;9751;9802;10257;11148;11149;13643;15059;15060;15061;15098;15531;15745;16179;16286;16287;19168;19169	269;689;2033;2238;2368;3023;3034;3268;3559;3753;3858;4973;7415;7442;7707;9242;9284;9749;9750;9751;9802;10257;11149;13643;15061;15098;15531;15745;16179;16286;19168	264;265;266	128;275;483	-1;-1;-1
P02790	P02790	2	2	2	Hemopexin	HPX	sp|P02790|HEMO_HUMAN Hemopexin OS=Homo sapiens OX=9606 GN=HPX PE=1 SV=2	1	2	2	2	4.3	4.3	4.3	51.676	462	462	0	12.059	30910000	2				218	2537;7723	True;True	2801;8628	4035;12428	4810;14901	4810;14901	267	177	-1
P04040;O62839	P04040	21;6	21;6	21;6	Catalase	CAT	sp|P04040|CATA_HUMAN Catalase OS=Homo sapiens OX=9606 GN=CAT PE=1 SV=3	2	21	21	21	55	55	55	59.755	527	527;527	0	202.28	3807600000	32				220	177;278;1376;1480;1493;2872;2962;2963;3055;3079;3517;5321;5467;5609;6018;6396;6835;6933;7058;7130;10074	True;True;True;True;True;True;True;True;True;True;True;True;True;True;True;True;True;True;True;True;True	190;308;1522;1640;1656;3170;3269;3270;3367;3395;3883;3884;5866;6025;6174;6636;7050;7652;7758;7897;7973;7974;11218	239;450;2227;2412;2434;2435;4557;4677;4678;4838;4839;4870;5522;5523;5524;5525;8513;8709;8920;8921;9629;10190;11033;11034;11035;11173;11174;11175;11366;11471;11472;15938	276;555;2681;2921;2943;2944;5470;5613;5614;5810;5811;5843;6611;6612;6613;6614;10253;10475;10748;10749;11620;12273;13288;13289;13290;13450;13451;13452;13677;13806;13807;19107	276;555;2681;2921;2943;5470;5613;5614;5811;5843;6612;10253;10475;10749;11620;12273;13290;13452;13677;13806;19107	268;269;270	12;61;339	-1;-1
P04062;P17439	P04062	9;2	9;2	9;2	Glucosylceramidase	GBA	sp|P04062|GLCM_HUMAN Glucosylceramidase OS=Homo sapiens OX=9606 GN=GBA PE=1 SV=3	2	9	9	9	21.1	21.1	21.1	59.716	536	536;515	0	63.888	526960000	14				221	538;2795;3208;5859;6936;7380;8543;9455;9796	True;True;True;True;True;True;True;True;True	593;3082;3537;6450;6451;7761;8247;9518;10536;10915;10916	851;4423;4424;5054;9385;9386;11179;11863;13589;13590;15025;15517;15518	1035;5304;5305;6052;11340;11341;13456;14250;16229;16230;16231;18047;18612;18613	1035;5305;6052;11341;13456;14250;16230;18047;18613	271;272;273	124;162;319	-1;-1
P04066	P04066	13	13	13	Tissue alpha-L-fucosidase	FUCA1	sp|P04066|FUCO_HUMAN Tissue alpha-L-fucosidase OS=Homo sapiens OX=9606 GN=FUCA1 PE=1 SV=4	1	13	13	13	35.8	35.8	35.8	53.688	466	466	0	90.381	1829200000	19				222	1222;1431;1476;2701;3569;3842;4680;7323;10116;10137;10498;10499;10517	True;True;True;True;True;True;True;True;True;True;True;True;True	1358;1579;1636;2979;3940;4232;5161;5162;8187;11265;11266;11287;11674;11675;11695	1994;1995;2308;2406;2407;4281;4282;5596;6031;7476;7477;11786;16005;16006;16029;16539;16540;16567	2414;2415;2416;2781;2915;2916;5130;5131;6692;7226;9032;9033;14162;19183;19184;19208;19805;19806;19835	2416;2781;2916;5130;6692;7226;9032;14162;19184;19208;19805;19806;19835	274;275	295;423	-1
P04181	P04181	2	2	2	Ornithine aminotransferase, mitochondrial;Ornithine aminotransferase, hepatic form;Ornithine aminotransferase, renal form	OAT	sp|P04181|OAT_HUMAN Ornithine aminotransferase, mitochondrial OS=Homo sapiens OX=9606 GN=OAT PE=1 SV=1	1	2	2	2	3.9	3.9	3.9	48.534	439	439	0	11.339	18718000	2				223	2589;3424	True;True	2856;3770	4108;5385	4904;6456	4904;6456			-1
P04264;A5A6M6;CON__P04264;CON__Q6IFZ6;P04104	P04264;A5A6M6;CON__P04264	16;15;15;2;2	16;15;15;2;2	7;6;6;0;1	Keratin, type II cytoskeletal 1	KRT1	sp|P04264|K2C1_HUMAN Keratin, type II cytoskeletal 1 OS=Homo sapiens OX=9606 GN=KRT1 PE=1 SV=6;sp|A5A6M6|K2C1_PANTR Keratin, type II cytoskeletal 1 OS=Pan troglodytes OX=9598 GN=KRT1 PE=2 SV=1;	5	16	16	7	27.2	27.2	14.8	66.038	644	644;637;644;572;637	0	127.97	1966600000	17			+	225	719;1704;2806;2954;4149;6189;6190;6991;7078;8016;8120;8153;8789;8881;8936;10232	True;True;True;True;True;True;True;True;True;True;True;True;True;True;True;True	800;1879;3094;3261;4559;6825;6826;7822;7920;8947;9056;9092;9794;9898;9964;11387	1154;1155;2731;4441;4668;6474;9881;9882;11259;11403;12840;12975;13030;13031;13974;13975;14160;14247;16157	1398;1399;3285;5324;5604;7731;11892;11893;13544;13731;15348;15514;15584;15585;15586;16740;16741;17001;17114;19349	1398;3285;5324;5604;7731;11892;11893;13544;13731;15348;15514;15585;16740;17001;17114;19349			-1;-1;-1;-1;-1
P04350;P02557	P04350	29;1	6;1	4;0	Tubulin beta-4A chain	TUBB4A	sp|P04350|TBB4A_HUMAN Tubulin beta-4A chain OS=Homo sapiens OX=9606 GN=TUBB4A PE=1 SV=2	2	29	6	4	76.8	16.9	11	49.585	444	444;457	0	110.09	9315400000	20				226	565;885;2093;2476;2886;2887;3032;3293;4484;4516;4588;4609;4610;4980;5306;5642;6348;6497;6736;6750;7076;7169;7282;7652;7700;8037;8609;9861;10387	False;False;False;True;False;False;False;True;False;True;True;False;False;False;False;False;False;True;False;True;False;False;False;False;False;False;False;False;False	620;621;985;986;2314;2736;2737;3185;3186;3343;3631;4931;4932;4971;5054;5077;5078;5079;5080;5482;5483;5849;5850;6212;6213;6998;6999;7158;7517;7536;7916;7917;7918;8019;8143;8548;8602;8603;8969;9587;10987;11552	889;890;891;892;893;894;895;896;897;898;899;900;901;1434;1435;1436;1437;1438;1439;1440;1441;1442;1443;1444;1445;1446;3366;3367;3368;3369;3946;3947;3948;4574;4575;4576;4577;4578;4789;4790;4791;4792;4793;4794;4795;4796;4797;4798;4799;4800;4801;4802;4803;4804;4805;4806;4807;5182;5183;5184;7074;7075;7076;7077;7078;7079;7080;7081;7082;7083;7084;7085;7086;7087;7088;7089;7156;7157;7310;7311;7349;7350;73…	1080;1081;1082;1083;1084;1085;1086;1087;1088;1089;1090;1091;1092;1093;1094;1095;1096;1097;1098;1099;1100;1101;1102;1746;1747;1748;1749;1750;1751;1752;1753;1754;1755;1756;1757;1758;1759;1760;1761;1762;1763;1764;1765;1766;1767;1768;4048;4049;4050;4051;4052;4053;4711;4712;4713;4714;5489;5490;5491;5492;5493;5494;5495;5496;5497;5498;5499;5500;5501;5752;5753;5754;5755;5756;5757;5758;5759;5760;5761;5762…	1092;1768;4053;4711;5491;5498;5758;6209;8513;8618;8828;8878;8903;9533;10222;10883;12184;12447;13055;13093;13714;13885;14099;14740;14863;15380;16364;18738;19606	277;278;279;280;281;282;283;284;285;286;287;288	73;164;233;257;267;293;299;300;321;323;330;388	-1;-1
P04406;P04797;Q8X1X3;P20287;O14556	P04406	7;3;1;1;1	7;3;1;1;1	7;3;1;1;1	Glyceraldehyde-3-phosphate dehydrogenase	GAPDH	sp|P04406|G3P_HUMAN Glyceraldehyde-3-phosphate dehydrogenase OS=Homo sapiens OX=9606 GN=GAPDH PE=1 SV=3	5	7	7	7	40.3	40.3	40.3	36.053	335	335;333;338;338;408	0	54.953	393450000	8				227	3327;4325;6304;6384;9543;9813;10119	True;True;True;True;True;True;True	3668;4740;6950;6951;7037;10634;10935;11269	5259;6757;10041;10042;10172;15148;15552;16009	6323;8100;12069;12070;12254;18182;18651;19187	6323;8100;12070;12254;18182;18651;19187	289;290;291	105;175;231	-1;-1;-1;-1;-1
P04424	P04424	3	3	3	Argininosuccinate lyase	ASL	sp|P04424|ARLY_HUMAN Argininosuccinate lyase OS=Homo sapiens OX=9606 GN=ASL PE=1 SV=4	1	3	3	3	9.3	9.3	9.3	51.657	464	464	0	19.586	53914000	3				228	211;3001;4512	True;True;True	232;3311;4967	310;4728;7152	369;5671;8612	369;5671;8612	292	21	-1
P04792	P04792	9	9	9	Heat shock protein beta-1	HSPB1	sp|P04792|HSPB1_HUMAN Heat shock protein beta-1 OS=Homo sapiens OX=9606 GN=HSPB1 PE=1 SV=2	1	9	9	9	60.5	60.5	60.5	22.782	205	205	0	78.073	1026100000	12				229	1685;3531;5202;5302;5477;7325;7419;9785;9883	True;True;True;True;True;True;True;True;True	1860;3901;5729;5845;6035;8189;8291;10903;11012	2704;5546;8289;8469;8470;8720;11788;11789;11934;15503;15663;15664	3253;6638;9969;10195;10196;10489;10490;14164;14165;14328;18595;18799;18800	3253;6638;9969;10195;10489;14164;14328;18595;18799			-1
P04843	P04843	11	11	11	Dolichyl-diphosphooligosaccharide--protein glycosyltransferase subunit 1	RPN1	sp|P04843|RPN1_HUMAN Dolichyl-diphosphooligosaccharide--protein glycosyltransferase subunit 1 OS=Homo sapiens OX=9606 GN=RPN1 PE=1 SV=1	1	11	11	11	24.9	24.9	24.9	68.569	607	607	0	76.686	327570000	11				230	563;2889;2993;3161;4103;4652;5246;5758;7929;8801;8828	True;True;True;True;True;True;True;True;True;True;True	618;3188;3302;3483;4512;5129;5776;6337;8851;9809;9840	887;4580;4717;4975;6409;7439;8350;9250;12716;13997;14062	1078;5503;5659;5962;7651;8990;10034;11190;15211;16765;16849	1078;5503;5659;5962;7651;8990;10034;11190;15211;16765;16849			-1
P04844	P04844	16	16	16	Dolichyl-diphosphooligosaccharide--protein glycosyltransferase subunit 2	RPN2	sp|P04844|RPN2_HUMAN Dolichyl-diphosphooligosaccharide--protein glycosyltransferase subunit 2 OS=Homo sapiens OX=9606 GN=RPN2 PE=1 SV=3	1	16	16	16	40.3	40.3	40.3	69.283	631	631	0	143.51	1550400000	29				231	1907;2878;2955;4647;4648;5044;6174;6651;6915;7122;8115;8280;8760;9027;10299;10305	True;True;True;True;True;True;True;True;True;True;True;True;True;True;True;True	2107;3176;3262;5124;5125;5557;6810;7381;7738;7965;9051;9231;9761;10063;10064;11462;11468	3077;3078;3079;4564;4565;4669;7432;7433;7434;8024;8025;9862;9863;10648;11150;11460;11461;12969;12970;13210;13933;14378;14379;14380;16253;16254;16255;16263	3712;3713;3714;5477;5478;5605;8983;8984;8985;9642;9643;11873;11874;12818;13419;13794;13795;13796;15507;15508;15509;15786;16686;17260;17261;17262;19460;19461;19462;19473	3713;5477;5605;8983;8985;9643;11873;12818;13419;13794;15508;15786;16686;17262;19462;19473	293;294	337;620	-1
P04899	P04899	2	2	2	Guanine nucleotide-binding protein G(i) subunit alpha-2	GNAI2	sp|P04899|GNAI2_HUMAN Guanine nucleotide-binding protein G(i) subunit alpha-2 OS=Homo sapiens OX=9606 GN=GNAI2 PE=1 SV=3	1	2	2	2	7.3	7.3	7.3	40.45	355	355	0	14.625	31382000	2				232	4057;10214	True;True	4463;11368	6344;16134	7583;19325	7583;19325			-1
P05023	P05023	1	1	1	Sodium/potassium-transporting ATPase subunit alpha-1	ATP1A1	sp|P05023|AT1A1_HUMAN Sodium/potassium-transporting ATPase subunit alpha-1 OS=Homo sapiens OX=9606 GN=ATP1A1 PE=1 SV=1	1	1	1	1	1.3	1.3	1.3	112.89	1023	1023	0	7.9213	9740000	1				233	8310	TRUE	9264	13261	15847	15847			-1
P05091	P05091	26	23	23	Aldehyde dehydrogenase, mitochondrial	ALDH2	sp|P05091|ALDH2_HUMAN Aldehyde dehydrogenase, mitochondrial OS=Homo sapiens OX=9606 GN=ALDH2 PE=1 SV=2	1	26	23	23	53.6	50.7	50.7	56.381	517	517	0	208.29	15084000000	65				234	39;615;1745;1746;1881;2167;3736;4390;4961;5130;5221;5603;5774;7802;8679;8717;8718;8733;8812;8829;9191;9199;9558;9559;9946;10018	True;True;True;True;True;True;True;True;True;True;False;True;True;False;True;True;True;True;True;True;True;True;True;True;False;True	42;691;1923;1924;2074;2075;2394;4120;4121;4814;5463;5654;5748;6166;6167;6355;8711;9666;9713;9714;9731;9821;9841;10244;10252;10651;10652;11081;11157	48;1012;1013;2805;2806;2807;2808;2809;3017;3018;3019;3020;3478;3479;5874;5875;5876;5877;6893;7890;8173;8315;8910;8911;9270;12544;13800;13856;13857;13858;13892;13893;13894;13895;14012;14063;14064;14621;14622;14631;15174;15175;15176;15752;15848;15849	54;1231;1232;3377;3378;3379;3380;3381;3382;3383;3384;3385;3627;3628;3629;3630;3631;3632;4170;4171;4172;7026;7027;7028;7029;7030;7031;7032;8279;9491;9838;9996;9997;10737;10738;10739;11211;11212;15027;16496;16497;16567;16568;16569;16628;16629;16630;16631;16632;16633;16634;16782;16850;16851;16852;16853;16854;17560;17561;17562;17563;17564;17574;17575;18213;18214;18215;18894;18895;18896;19001;19002	54;1232;3378;3385;3628;4170;7030;8279;9491;9838;9996;10739;11212;15027;16496;16567;16568;16628;16782;16851;17563;17574;18213;18215;18894;19001	295;296;297	208;410;422	-1
P05093	P05093	24	24	24	Steroid 17-alpha-hydroxylase/17,20 lyase	CYP17A1	sp|P05093|CP17A_HUMAN Steroid 17-alpha-hydroxylase/17,20 lyase OS=Homo sapiens OX=9606 GN=CYP17A1 PE=1 SV=1	1	24	24	24	56.7	56.7	56.7	57.37	508	508	0	209.43	3353800000	47				235	619;1188;1567;2538;2642;2830;3298;3363;3639;3827;5197;5260;6187;6459;6941;7339;7875;7917;8199;8985;9081;10009;10163;10282	True;True;True;True;True;True;True;True;True;True;True;True;True;True;True;True;True;True;True;True;True;True;True;True	695;1315;1316;1732;2802;2803;2914;3120;3637;3707;4015;4215;4216;5724;5791;5792;6823;7117;7768;8204;8788;8836;8837;8838;9142;10018;10123;11147;11316;11445	1017;1939;1940;2527;2528;4036;4037;4038;4190;4191;4477;4478;4479;5210;5211;5212;5306;5718;5719;5720;6010;6011;8280;8375;8376;9878;9879;10287;11186;11807;12637;12697;12698;12699;12700;12701;13095;14317;14457;15832;15833;16066;16231	1236;2350;2351;3043;3044;4811;4812;4813;5012;5013;5014;5370;5371;5372;5373;5374;5375;5376;6260;6261;6262;6372;6840;6841;6842;7201;7202;9959;10062;10063;11889;11890;12391;13463;14184;15127;15192;15193;15194;15195;15196;15659;17191;17344;18982;18983;18984;19248;19436	1236;2350;3043;4813;5012;5374;6260;6372;6840;7201;9959;10063;11889;12391;13463;14184;15127;15194;15659;17191;17344;18982;19248;19436	298;299;300;301;302;303;304	49;99;129;262;267;369;413	-1
P05108	P05108	19	19	19	Cholesterol side-chain cleavage enzyme, mitochondrial	CYP11A1	sp|P05108|CP11A_HUMAN Cholesterol side-chain cleavage enzyme, mitochondrial OS=Homo sapiens OX=9606 GN=CYP11A1 PE=1 SV=2	1	19	19	19	41.5	41.5	41.5	60.102	521	521	0	156.81	5874600000	42				236	154;1198;1265;1700;2118;2338;2575;2817;3938;5602;5654;6744;6925;7017;7309;7461;9216;9499;10391	True;True;True;True;True;True;True;True;True;True;True;True;True;True;True;True;True;True;True	165;1329;1405;1875;2342;2585;2841;3105;4332;4333;4334;6165;6226;7528;7749;7851;8173;8335;10270;10271;10588;11556	209;1954;2068;2069;2725;3409;3732;3733;4082;4453;6162;6163;6164;6165;6166;6167;6168;6169;8908;8909;9061;9062;10855;11161;11162;11305;11769;11998;11999;14658;14659;15091;15092;16385;16386	243;244;2367;2504;2505;3278;4098;4459;4460;4461;4462;4463;4867;4868;5338;7377;7378;7379;7380;7381;7382;7383;7384;7385;7386;10735;10736;10936;10937;13082;13430;13431;13432;13433;13605;14143;14397;14398;17603;17604;18116;18117;19625;19626;19627	244;2367;2505;3278;4098;4460;4867;5338;7383;10735;10937;13082;13431;13605;14143;14397;17603;18116;19625	305;306;307;308;309	159;311;367;370;408	-1
P05165	P05165	7	7	7	Propionyl-CoA carboxylase alpha chain, mitochondrial	PCCA	sp|P05165|PCCA_HUMAN Propionyl-CoA carboxylase alpha chain, mitochondrial OS=Homo sapiens OX=9606 GN=PCCA PE=1 SV=4	1	7	7	7	11.5	11.5	11.5	80.058	728	728	0	39.809	137880000	6				237	682;3833;3853;6257;6499;7981;10001	True;True;True;True;True;True;True	761;4223;4243;6897;7160;7161;8908;11139	1100;6019;6044;9981;10340;10341;12790;15824	1330;7213;7240;12004;12450;12451;15296;18974	1330;7213;7240;12004;12451;15296;18974	310	466	-1
P05166;Q99MN9	P05166	26;11	26;11	26;11	Propionyl-CoA carboxylase beta chain, mitochondrial	PCCB	sp|P05166|PCCB_HUMAN Propionyl-CoA carboxylase beta chain, mitochondrial OS=Homo sapiens OX=9606 GN=PCCB PE=1 SV=3	2	26	26	26	62	62	62	58.215	539	539;541	0	256.8	9955600000	57				238	239;934;945;957;1166;1611;1920;2587;2884;3226;3278;3873;4074;4468;4563;4628;4816;5173;5931;6402;6439;6989;8589;8796;9105;9240	True;True;True;True;True;True;True;True;True;True;True;True;True;True;True;True;True;True;True;True;True;True;True;True;True;True	265;1044;1057;1058;1070;1071;1291;1778;2121;2122;2854;3183;3558;3615;4263;4264;4481;4904;4905;5026;5099;5100;5309;5699;6528;7056;7096;7820;9566;9802;9803;10149;10298	360;361;1521;1563;1564;1565;1566;1580;1581;1908;1909;2589;3094;3095;4105;4572;5081;5159;6069;6070;6071;6369;7031;7032;7033;7248;7249;7392;7393;7394;7395;7673;8246;9491;10198;10199;10259;10260;11255;11256;13652;13987;13988;13989;13990;14488;14695	431;432;1846;1910;1911;1912;1913;1927;1928;2315;2316;2317;2318;3114;3115;3729;3730;4901;5486;6088;6180;7265;7266;7267;7609;8464;8465;8466;8732;8733;8734;8735;8736;8930;8931;8932;8933;8934;8935;8936;9247;9924;11460;12282;12283;12284;12285;12357;12358;12359;13540;13541;16305;16755;16756;16757;16758;17388;17647	431;1846;1913;1928;2316;3114;3729;4901;5486;6088;6180;7266;7609;8465;8733;8934;9247;9924;11460;12283;12358;13541;16305;16757;17388;17647	311;312;313;314;315;316;317;318	84;95;145;253;316;333;442;463	-1;-1
P05186	P05186	3	3	3	Alkaline phosphatase, tissue-nonspecific isozyme	ALPL	sp|P05186|PPBT_HUMAN Alkaline phosphatase, tissue-nonspecific isozyme OS=Homo sapiens OX=9606 GN=ALPL PE=1 SV=4	1	3	3	3	7.1	7.1	7.1	57.304	524	524	0	19.638	30099000	3				239	603;3557;5354	True;True;True	675;3928;5905	993;5580;8559	1212;6674;10303	1212;6674;10303			-1
P05455;P32067	P05455	24;2	24;2	24;2	Lupus La protein	SSB	sp|P05455|LA_HUMAN Lupus La protein OS=Homo sapiens OX=9606 GN=SSB PE=1 SV=2	2	24	24	24	52.9	52.9	52.9	46.836	408	408;415	0	175.91	3193700000	45				240	207;1060;1835;2421;2525;2938;3216;3564;3585;4080;4898;4960;5348;5421;6345;6496;6988;7495;7777;8121;8122;8343;8344;10337	True;True;True;True;True;True;True;True;True;True;True;True;True;True;True;True;True;True;True;True;True;True;True;True	227;1180;2024;2676;2788;3245;3547;3935;3959;4488;5397;5462;5898;5899;5978;6995;7156;7157;7819;8372;8684;9057;9058;9300;9301;11500	305;1739;2943;2944;2945;3852;4015;4016;4651;5065;5066;5590;5624;5625;6377;6378;7792;7889;8552;8553;8657;10097;10098;10334;10335;11254;12054;12509;12510;12976;12977;13301;13302;13303;16303;16304	364;2115;3542;3543;3544;4594;4787;4788;5586;5587;6065;6066;6067;6068;6685;6726;6727;6728;6729;6730;7618;7619;9376;9490;10295;10296;10297;10421;12142;12143;12144;12145;12442;12443;13539;14464;14991;14992;15515;15516;15892;15893;15894;19517;19518	364;2115;3544;4594;4788;5586;6066;6685;6727;7618;9376;9490;10296;10421;12144;12442;13539;14464;14992;15515;15516;15892;15893;19517	319;320;321;322	10;52;80;223	-1;-1
P06576;P00829;Q05825;Q4L7Y4;A6L4L7;A6L8P2;Q8A9V4;Q180W5;Q0BQE8;P85446;B9E8E6;C0MH17;Q6G1W9;Q6FYM3;A7ZC37;A7I177;A7H017;Q8G7B3;B9KES3;A7H1I1;Q1J7F9;Q4JUK0;Q5GRU7;Q8E072;Q1JHN5;Q83G91;Q1JCL3;Q1JMI9;C0M720;Q6A8C7	P06576;P00829;Q05825	22;19;11;2;2;2;2;2;2;2;2;1;1;1;1;1;1;1;1;1;1;1;1;1;1;1;1;1;1;1	22;19;11;2;2;2;2;2;2;2;2;1;1;1;1;1;1;1;1;1;1;1;1;1;1;1;1;1;1;1	22;19;11;2;2;2;2;2;2;2;2;1;1;1;1;1;1;1;1;1;1;1;1;1;1;1;1;1;1;1	ATP synthase subunit beta, mitochondrial	ATP5B;ATPsyn-beta	sp|P06576|ATPB_HUMAN ATP synthase subunit beta, mitochondrial OS=Homo sapiens OX=9606 GN=ATP5F1B PE=1 SV=3;sp|P00829|ATPB_BOVIN ATP synthase subunit beta, mitochondrial OS=Bos taurus OX=9913 GN=ATP5F1B PE=1 SV=2;sp|Q05825|ATPB_DROME ATP synthase subunit be	30	22	22	22	62.6	62.6	62.6	56.559	529	529;528;505;470;511;505;505;464;476;114;471;468;531;536;465;465;465;490;484;484;468;481;480;468;468;474;468;468;468;484	0	292.06	14227000000	69				242	340;353;1992;2837;2980;3220;3587;4240;4467;4485;4540;4551;4922;6388;8215;8803;9116;9221;9222;9605;9606;9998	True;True;True;True;True;True;True;True;True;True;True;True;True;True;True;True;True;True;True;True;True;True	373;387;2203;2204;3127;3128;3289;3551;3552;3961;4653;4902;4903;4933;4934;5000;5001;5002;5014;5424;7041;9158;9811;9812;10161;10162;10276;10277;10278;10700;10701;11136	539;540;566;567;3198;3199;3200;3201;3202;4503;4504;4505;4506;4702;4703;5072;5073;5074;5628;6607;7027;7028;7029;7030;7090;7091;7214;7215;7216;7217;7218;7219;7220;7233;7825;7826;10178;10179;13115;13116;13999;14000;14001;14506;14507;14508;14509;14510;14666;14667;14668;14669;14670;15239;15240;15241;15821	662;663;694;695;696;697;3843;3844;3845;3846;3847;5410;5411;5412;5413;5414;5415;5638;5639;5640;5641;5642;6078;6079;6080;6081;6733;6734;7894;8459;8460;8461;8462;8463;8537;8538;8693;8694;8695;8696;8697;8698;8699;8714;9415;9416;9417;9418;12260;12261;15684;15685;16767;16768;16769;17412;17413;17414;17415;17416;17417;17418;17612;17613;17614;17615;17616;17617;17618;17619;18284;18285;18286;18970	662;695;3844;5413;5640;6079;6733;7894;8462;8537;8698;8714;9415;12260;15685;16767;17415;17613;17617;18284;18285;18970	323;324;325;326;327;328;329;330;331;332;333	113;145;217;250;272;339;342;408;443;478;509	-1;-1;-1;-1;-1;-1;-1;-1;-1;-1;-1;-1;-1;-1;-1;-1;-1;-1;-1;-1;-1;-1;-1;-1;-1;-1;-1;-1;-1;-1
P06733;Q9XSJ4;P17182;I0J1J1;B5DGQ7;P21550;P17183;P13929;P09104;Q9LEJ0;Q8IJN7;Q27727	P06733;Q9XSJ4;P17182	20;12;12;6;2;2;2;2;2;1;1;1	20;12;12;6;2;2;2;2;2;1;1;1	20;12;12;6;2;2;2;2;2;1;1;1	Alpha-enolase	ENO1;Eno1	sp|P06733|ENOA_HUMAN Alpha-enolase OS=Homo sapiens OX=9606 GN=ENO1 PE=1 SV=2;sp|Q9XSJ4|ENOA_BOVIN Alpha-enolase OS=Bos taurus OX=9913 GN=ENO1 PE=1 SV=4;sp|P17182|ENOA_MOUSE Alpha-enolase OS=Mus musculus OX=10090 GN=Eno1 PE=1 SV=3	12	20	20	20	56.5	56.5	56.5	47.168	434	434;434;434;432;434;434;434;434;434;445;446;446	0	225.24	16883000000	58				244	119;1073;1703;2712;2968;3493;4110;4138;4216;5014;5264;5274;5953;6019;7879;8025;8804;9756;10024;10329	True;True;True;True;True;True;True;True;True;True;True;True;True;True;True;True;True;True;True;True	127;1194;1878;2990;3275;3857;4519;4548;4627;5519;5796;5797;5798;5810;5811;6560;6561;6562;6637;8792;8956;9813;10872;11163;11164;11492	158;159;1764;1765;1766;2728;2729;2730;4295;4684;4685;5494;5495;6417;6418;6461;6571;6572;7975;7976;8380;8381;8382;8383;8384;8385;8386;8387;8419;8420;8421;9532;9533;9534;9535;9630;12641;12852;14002;15464;15855;15856;15857;15858;15859;16293	188;189;2152;2153;2154;3281;3282;3283;3284;5147;5620;5621;6580;6581;7661;7662;7716;7848;7849;7850;9589;9590;10068;10069;10070;10071;10072;10073;10074;10075;10076;10077;10078;10079;10080;10081;10082;10083;10140;10141;10142;11504;11505;11506;11507;11621;15132;15360;16770;16771;18551;18552;19010;19011;19012;19013;19014;19015;19505;19506	189;2152;3282;5147;5621;6580;7661;7716;7849;9590;10068;10142;11504;11621;15132;15360;16770;18551;19011;19505	334;335;336;337;338;339	94;97;165;169;244;368	-1;-1;-1;-1;-1;-1;-1;-1;-1;-1;-1;-1
P06744;A1AIK3;Q5PL07;Q8N196	P06744	30;2;1;1	30;2;1;1	20;1;0;1	Glucose-6-phosphate isomerase	GPI	sp|P06744|G6PI_HUMAN Glucose-6-phosphate isomerase OS=Homo sapiens OX=9606 GN=GPI PE=1 SV=4	4	30	30	20	62.4	62.4	37.8	63.146	558	558;549;549;739	0	323.31	132360000000	224				245	880;1648;1922;2535;2536;2568;2866;3812;4158;4404;4517;4951;5469;6329;6628;6629;6689;7067;7710;7711;8297;8298;8313;8729;8839;8860;9301;9387;9573;10078	True;True;True;True;True;True;True;True;True;True;True;True;True;True;True;True;True;True;True;True;True;True;True;True;True;True;True;True;True;True	980;1816;1817;2124;2799;2800;2833;2834;3164;4200;4568;4832;4833;4972;5453;6027;6976;6977;6978;7350;7351;7352;7353;7438;7439;7906;7907;8614;8615;9249;9250;9251;9267;9727;9852;9853;9876;10366;10463;10666;11222	1428;1429;2633;2634;3097;4032;4033;4034;4073;4074;4548;4549;4550;4551;5987;5988;5989;5990;5991;6484;6485;6486;6487;6931;6932;6933;6934;6935;6936;6937;6938;6939;6940;6941;6942;6943;7158;7159;7865;7866;7867;7868;7869;8712;10070;10071;10072;10073;10074;10075;10597;10598;10599;10600;10601;10602;10603;10604;10605;10606;10607;10608;10609;10610;10611;10726;10727;10728;10729;10730;10731;10732;10733;11377…	1738;1739;1740;1741;3161;3162;3163;3164;3165;3732;3733;4805;4806;4807;4808;4809;4853;4854;4855;5460;5461;5462;5463;7171;7172;7173;7174;7175;7176;7177;7178;7179;7180;7742;7743;7744;7745;7746;8327;8328;8329;8330;8331;8332;8333;8334;8335;8336;8337;8338;8339;8340;8341;8342;8343;8344;8345;8346;8347;8348;8349;8350;8351;8352;8353;8354;8355;8356;8357;8358;8359;8360;8361;8620;8621;8622;9461;9462;9463;9464…	1738;3161;3732;4806;4809;4855;5463;7173;7744;8355;8620;9465;10479;12110;12754;12770;12910;13698;14881;14883;15816;15821;15850;16613;16899;16941;17754;17896;18233;19119	43;44;45;340;341;342;343;344;345;346	65;67;119;166;263;357;401;437;486;493	-1;-1;-1;-1
P06753	P06753	1	1	1	Tropomyosin alpha-3 chain	TPM3	sp|P06753|TPM3_HUMAN Tropomyosin alpha-3 chain OS=Homo sapiens OX=9606 GN=TPM3 PE=1 SV=2	1	1	1	1	4.6	4.6	4.6	32.95	285	285	0	7.9447	17725000	1				247	25	TRUE	28	33	39	39			-1
P06865;P29416	P06865	18;5	18;5	18;5	Beta-hexosaminidase subunit alpha	HEXA	sp|P06865|HEXA_HUMAN Beta-hexosaminidase subunit alpha OS=Homo sapiens OX=9606 GN=HEXA PE=1 SV=2	2	18	18	18	36.3	36.3	36.3	60.702	529	529;528	0	162.42	7461100000	38				248	514;572;1830;2153;2495;3393;3422;3624;3699;3762;4017;4580;4658;4926;6340;7685;8286;8670	True;True;True;True;True;True;True;True;True;True;True;True;True;True;True;True;True;True	563;630;631;2018;2380;2757;3738;3768;3999;4082;4149;4421;4422;5045;5136;5428;6990;8587;9237;9238;9655	809;810;932;933;2937;3457;3458;3975;5344;5382;5383;5683;5684;5825;5826;5917;6288;6289;6290;7298;7299;7449;7831;7832;10090;12370;12371;13218;13219;13786;13787	977;978;1146;1147;1148;3536;4148;4149;4743;6413;6414;6453;6454;6799;6800;6974;6975;7088;7089;7517;7518;7519;7520;7521;8814;8815;9002;9423;9424;9425;12129;14837;14838;15795;15796;16481;16482;16483	977;1146;3536;4149;4743;6413;6454;6799;6975;7089;7517;8814;9002;9425;12129;14837;15796;16483	347;348;349;350	193;339;401;459	-1;-1
P07099	P07099	6	6	6	Epoxide hydrolase 1	EPHX1	sp|P07099|HYEP_HUMAN Epoxide hydrolase 1 OS=Homo sapiens OX=9606 GN=EPHX1 PE=1 SV=1	1	6	6	6	17.1	17.1	17.1	52.948	455	455	0	40.254	161240000	6				249	1632;2839;2964;2979;3252;9373	True;True;True;True;True;True	1800;3130;3271;3288;3586;10448	2615;4508;4679;4701;5114;14886	3143;5417;5615;5637;6124;17872	3143;5417;5615;5637;6124;17872			-1
P07195;A5A6N7;Q5R1W9;Q6ZMR3;P07864;P06151;Q9PVK4	P07195;A5A6N7	12;11;1;1;1;1;1	12;11;1;1;1;1;1	11;10;0;0;0;0;1	L-lactate dehydrogenase B chain	LDHB	sp|P07195|LDHB_HUMAN L-lactate dehydrogenase B chain OS=Homo sapiens OX=9606 GN=LDHB PE=1 SV=2;sp|A5A6N7|LDHB_PANTR L-lactate dehydrogenase B chain OS=Pan troglodytes OX=9598 GN=LDHB PE=2 SV=1	7	12	12	11	43.4	43.4	39.8	36.638	334	334;334;332;332;332;332;334	0	87.259	1138900000	15				250	3180;4280;4691;4694;4745;5673;5733;5744;6812;7821;8137;9540	True;True;True;True;True;True;True;True;True;True;True;True	3503;4693;4694;5173;5174;5177;5231;6246;6311;6322;7624;8730;9076;10631	5005;6695;6696;7488;7489;7492;7560;9089;9213;9227;10984;12563;13012;13013;15145	6001;8027;8028;9045;9046;9049;9125;10964;11150;11164;13225;15048;15564;15565;18179	6001;8027;9045;9049;9125;10964;11150;11164;13225;15048;15564;18179	351;352;353;354;355	34;63;64;234;277	-1;-1;-1;-1;-1;-1;-1
P07196	P07196	3	2	2	Neurofilament light polypeptide	NEFL	sp|P07196|NFL_HUMAN Neurofilament light polypeptide OS=Homo sapiens OX=9606 GN=NEFL PE=1 SV=3	1	3	2	2	5.3	3.7	3.7	61.516	543	543	0	11.728	18016000	0				251	2560;2985;5205	False;True;True	2825;3294;5732	4065;4708;8292	4842;4843;4844;5647;9972	4844;5647;9972			-1
P07237	P07237	36	36	36	Protein disulfide-isomerase	P4HB	sp|P07237|PDIA1_HUMAN Protein disulfide-isomerase OS=Homo sapiens OX=9606 GN=P4HB PE=1 SV=3	1	36	36	36	63.6	63.6	63.6	57.116	508	508	0	323.31	79314000000	164				252	434;1243;1248;1728;1856;2298;2704;3918;4347;4348;4372;4373;4378;4665;4855;5122;5563;5725;6548;6912;6913;7087;7449;7505;7781;8273;8568;8757;8785;8864;9108;9282;9505;10338;10455;10456	True;True;True;True;True;True;True;True;True;True;True;True;True;True;True;True;True;True;True;True;True;True;True;True;True;True;True;True;True;True;True;True;True;True;True;True	477;1381;1387;1906;2046;2540;2982;4311;4764;4765;4766;4767;4794;4795;4800;5144;5350;5645;6126;6302;6303;7231;7232;7735;7736;7930;8322;8382;8688;9224;9543;9758;9788;9880;10152;10347;10596;11501;11629;11630	692;2036;2043;2044;2766;2767;2979;3670;3671;3672;4286;6133;6134;6135;6136;6799;6800;6801;6802;6803;6804;6805;6806;6807;6808;6809;6810;6847;6848;6849;6850;6851;6852;6853;6854;6855;6856;6857;6858;6859;6865;6866;6867;6868;6869;6870;6871;6872;6873;6874;7457;7727;8161;8852;8853;8854;8855;9198;9199;9200;9201;10440;10441;10442;11143;11144;11145;11146;11147;11416;11974;11975;11976;11977;11978;12066;12515…	841;2467;2474;2475;2476;3320;3321;3322;3323;3587;4386;4387;4388;4389;4390;4391;4392;4393;4394;4395;5135;7339;7340;7341;7342;7343;7344;7345;7346;8152;8153;8154;8155;8156;8157;8158;8159;8160;8161;8162;8163;8164;8165;8166;8210;8211;8212;8213;8214;8215;8216;8217;8218;8219;8220;8221;8222;8223;8224;8225;8226;8227;8228;8229;8230;8231;8232;8233;8239;8240;8241;8242;8243;8244;8245;8246;8247;8248;8249;8250;…	841;2467;2474;3322;3587;4391;5135;7340;8153;8165;8226;8232;8242;9011;9304;9825;10665;11130;12579;13410;13412;13746;14370;14476;14997;15776;16265;16683;16725;16961;17394;17723;18126;19520;19736;19744	356;357;358	324;356;425	-1
P07437	P07437	29	6	6	Tubulin beta chain	TUBB	sp|P07437|TBB5_HUMAN Tubulin beta chain OS=Homo sapiens OX=9606 GN=TUBB PE=1 SV=2	2	29	6	6	72.7	17.1	17.1	49.67	444	444;444	0	138.07	70086000000	68				253	386;568;2475;2886;2887;3031;3294;3295;4484;4589;4609;4610;4656;4657;4980;5306;5642;6348;6525;6526;6749;7076;7169;7282;7700;8037;8609;9861;10387	False;True;False;False;False;True;False;False;False;False;False;False;True;True;False;False;False;False;True;True;False;False;False;False;False;False;False;False;False	423;424;626;2734;2735;3185;3186;3342;3632;3633;4931;4932;5055;5077;5078;5079;5080;5134;5135;5482;5483;5849;5850;6212;6213;6998;6999;7197;7198;7199;7533;7534;7535;7916;7917;7918;8019;8143;8602;8603;8969;9587;10987;11552	606;607;608;609;610;611;612;613;614;615;616;617;618;619;620;621;622;623;624;625;626;627;917;918;919;920;921;922;923;3933;3934;3935;3936;3937;3938;3939;3940;3941;3942;3943;3944;3945;4574;4575;4576;4577;4578;4772;4773;4774;4775;4776;4777;4778;4779;4780;4781;4782;4783;4784;4785;4786;4787;4788;5185;5186;5187;5188;5189;5190;5191;5192;5193;5194;5195;5196;5197;5198;5199;5200;5201;5202;5203;5204;5205;707…	739;740;741;742;743;744;745;746;747;748;749;750;751;752;753;754;755;756;757;758;759;760;761;762;763;764;765;766;767;768;769;770;771;772;773;774;1119;1120;1121;1122;1123;1124;1125;1126;1127;1128;1129;1130;1131;1132;1133;1134;4692;4693;4694;4695;4696;4697;4698;4699;4700;4701;4702;4703;4704;4705;4706;4707;4708;4709;4710;5489;5490;5491;5492;5493;5494;5495;5496;5497;5498;5499;5500;5501;5727;5728;5729;…	763;1128;4709;5491;5498;5727;6222;6252;8513;8834;8878;8903;9000;9001;9533;10222;10883;12184;12507;12528;13091;13714;13885;14099;14863;15380;16364;18738;19606	280;281;282;283;284;287;288;359;360;361;362;363	73;164;233;257;267;299;300;321;323;330;363;388	-1;-1
P07602;Q61207	P07602	4;1	4;1	4;1	Prosaposin;Saposin-A;Saposin-B-Val;Saposin-B;Saposin-C;Saposin-D	PSAP	sp|P07602|SAP_HUMAN Prosaposin OS=Homo sapiens OX=9606 GN=PSAP PE=1 SV=2	2	4	4	4	11.6	11.6	11.6	58.112	524	524;557	0	29.444	80085000	3				254	3122;3181;4215;7215	True;True;True;True	3443;3504;4626;8070	4930;5006;6570;11622	5907;6002;7847;13981	5907;6002;7847;13981			-1;-1
P07686	P07686	15	15	15	Beta-hexosaminidase subunit beta;Beta-hexosaminidase subunit beta chain B;Beta-hexosaminidase subunit beta chain A	HEXB	sp|P07686|HEXB_HUMAN Beta-hexosaminidase subunit beta OS=Homo sapiens OX=9606 GN=HEXB PE=1 SV=3	1	15	15	15	33.6	33.6	33.6	63.111	556	556	0	127	4083800000	21				255	1405;2086;2876;3297;3588;3625;4999;5271;5456;6791;7296;8863;9359;9599;9664	True;True;True;True;True;True;True;True;True;True;True;True;True;True;True	1551;2306;3174;3635;3636;3962;4000;5503;5807;6014;7594;8157;9879;10433;10693;10766	2268;3356;3357;4561;4562;5208;5209;5629;5685;5686;7950;8398;8698;10939;11745;14133;14864;15230;15327;15328	2730;4036;4037;4038;4039;5474;5475;6258;6259;6735;6801;6802;9563;10098;10463;13172;14118;16959;17845;18273;18384;18385	2730;4038;5475;6259;6735;6802;9563;10098;10463;13172;14118;16959;17845;18273;18384	364	556	-1
P07737;P02584;CON__P02584	P07737	3;1;1	3;1;1	3;1;1	Profilin-1	PFN1	sp|P07737|PROF1_HUMAN Profilin-1 OS=Homo sapiens OX=9606 GN=PFN1 PE=1 SV=2	3	3	3	3	27.1	27.1	27.1	15.054	140	140;140;140	0	17.793	41581000	2				256	1572;2006;8732	True;True;True	1738;2221;9730	2538;3232;13891	3056;3891;16627	3056;3891;16627			-1;-1;-1
P07814	P07814	13	13	13	Bifunctional glutamate/proline--tRNA ligase;Glutamate--tRNA ligase;Proline--tRNA ligase	EPRS	sp|P07814|SYEP_HUMAN Bifunctional glutamate/proline--tRNA ligase OS=Homo sapiens OX=9606 GN=EPRS PE=1 SV=5	1	13	13	13	12.5	12.5	12.5	170.59	1512	1512	0	88.735	257180000	16				257	64;393;951;2576;3605;6007;6354;7140;7881;8147;8672;8797;10117	True;True;True;True;True;True;True;True;True;True;True;True;True	71;431;1064;2842;3979;6621;7006;7987;8794;9086;9657;9804;11267	89;634;1572;4083;4084;5648;9609;10130;11498;12643;13024;13790;13991;13992;16007	104;781;1919;4869;4870;4871;6754;11596;12199;13834;15134;15576;16486;16759;16760;19185	104;781;1919;4871;6754;11596;12199;13834;15134;15576;16486;16760;19185	365;366	299;1126	-1
P07947;A1A5H8;P12931;Q6EWH2;F1RDG9;P06239;Q07014;P25911;P07948;P08631;Q1JPZ3	P07947;A1A5H8	8;4;3;3;3;1;1;1;1;1;1	8;4;3;3;3;1;1;1;1;1;1	5;1;1;0;0;0;0;0;0;0;0	Tyrosine-protein kinase Yes;Tyrosine-protein kinase yes	YES1;yes1	sp|P07947|YES_HUMAN Tyrosine-protein kinase Yes OS=Homo sapiens OX=9606 GN=YES1 PE=1 SV=3;sp|A1A5H8|YES_DANRE Tyrosine-protein kinase yes OS=Danio rerio OX=7955 GN=yes1 PE=1 SV=1	11	8	8	5	17.1	17.1	12.3	60.801	543	543;546;536;537;544;509;512;512;512;526;534	0	52.648	353910000	7				258	76;2500;3593;4021;5682;5851;6351;7920	True;True;True;True;True;True;True;True	84;2762;3967;4426;6255;6442;7003;8841	102;3982;5634;6294;9101;9375;10126;12705	121;4750;6740;7526;10978;11330;12195;15200	121;4750;6740;7526;10978;11330;12195;15200			-1;-1;-1;-1;-1;-1;-1;-1;-1;-1;-1
P07954	P07954	5	5	5	Fumarate hydratase, mitochondrial	FH	sp|P07954|FUMH_HUMAN Fumarate hydratase, mitochondrial OS=Homo sapiens OX=9606 GN=FH PE=1 SV=3	1	5	5	5	13.5	13.5	13.5	54.636	510	510	0	34.663	82397000	6				259	2419;2811;4552;8026;8130	True;True;True;True;True	2674;3099;5015;8957;8958;9066	3850;4446;7234;12853;12854;12989	4592;5329;8715;15361;15362;15363;15364;15530	4592;5329;8715;15362;15530	367	368	-1
P08133	P08133	9	9	9	Annexin A6	ANXA6	sp|P08133|ANXA6_HUMAN Annexin A6 OS=Homo sapiens OX=9606 GN=ANXA6 PE=1 SV=3	1	9	9	9	15.2	15.2	15.2	75.872	673	673	0	58.126	185720000	9				260	494;1039;1353;1388;1875;3414;6374;7941;8156	True;True;True;True;True;True;True;True;True	540;1157;1498;1534;2068;3760;7027;8864;9096	775;1710;2196;2240;3010;5372;10160;12731;13036	939;2074;2647;2694;3620;6442;12240;15228;15591	939;2074;2647;2694;3620;6442;12240;15228;15591			-1
P08183;P21439	P08183;P21439	2;1	2;1	2;1	Multidrug resistance protein 1;Multidrug resistance protein 3	ABCB1;ABCB4	sp|P08183|MDR1_HUMAN Multidrug resistance protein 1 OS=Homo sapiens OX=9606 GN=ABCB1 PE=1 SV=3;sp|P21439|MDR3_HUMAN Phosphatidylcholine translocator ABCB4 OS=Homo sapiens OX=9606 GN=ABCB4 PE=1 SV=2	2	2	2	2	1.8	1.8	1.8	141.48	1280	1280;1286	0	13.904	8364400	2				261	1772;8493	True;True	1953;9465	2847;13512	3433;16144	3433;16144			-1;-1
P08237	P08237	4	4	3	ATP-dependent 6-phosphofructokinase, muscle type	PFKM	sp|P08237|PFKAM_HUMAN ATP-dependent 6-phosphofructokinase, muscle type OS=Homo sapiens OX=9606 GN=PFKM PE=1 SV=2	1	4	4	3	5.8	5.8	4.6	85.182	780	780	0	25.608	102040000	5				262	571;1419;9701;9978	True;True;True;True	629;1566;10804;11115	931;2291;2292;15375;15790	1145;2763;2764;18437;18935	1145;2763;18437;18935			-1
P08238;P11499;P30947;Q58FF7;Q58FF8;Q58FF6;A7H4M0;A7I226;Q9ZMM2	P08238;P11499;P30947	32;31;30;12;6;4;1;1;1	32;31;30;12;6;4;1;1;1	20;19;18;7;2;0;0;0;0	Heat shock protein HSP 90-beta	HSP90AB1;Hsp90ab1	sp|P08238|HS90B_HUMAN Heat shock protein HSP 90-beta OS=Homo sapiens OX=9606 GN=HSP90AB1 PE=1 SV=4;sp|P11499|HS90B_MOUSE Heat shock protein HSP 90-beta OS=Mus musculus OX=10090 GN=Hsp90ab1 PE=1 SV=3;sp|P30947|HS90B_RABIT Heat shock protein HSP 90-beta OS=O	9	32	32	20	49	49	30.8	83.263	724	724;724;726;597;381;505;608;612;621	0	287.94	6540900000	48				263	148;157;416;506;634;635;1471;1841;1980;1981;2130;2184;2374;3203;3808;3876;3912;4106;5581;5582;5591;6422;7114;7631;7632;8119;8234;8914;9398;10241;10298;10310	True;True;True;True;True;True;True;True;True;True;True;True;True;True;True;True;True;True;True;True;True;True;True;True;True;True;True;True;True;True;True;True	159;168;457;553;710;711;1630;2031;2189;2190;2355;2411;2623;3530;3531;4196;4267;4304;4515;6144;6145;6154;7077;7078;7957;8527;8528;9055;9178;9934;10474;11397;11461;11473	201;212;668;793;1034;1035;2396;2960;3180;3181;3431;3501;3782;5044;5045;5046;5981;5982;6075;6076;6125;6126;6412;8882;8883;8884;8896;10233;10234;10235;10236;11449;11450;12266;12267;12268;12269;12974;13141;13142;14205;14919;14920;16170;16251;16252;16269	234;248;817;957;1253;1254;2905;3561;3823;3824;4122;4199;4516;6042;6043;6044;7165;7166;7271;7272;7331;7332;7654;10709;10710;10711;10723;12326;12327;12328;12329;13782;13783;13784;14712;14713;14714;14715;15513;15710;15711;15712;17063;17913;17914;17915;17916;19365;19457;19458;19459;19480;19481	234;248;817;957;1253;1254;2905;3561;3823;3824;4122;4199;4516;6043;7165;7272;7332;7654;10710;10711;10723;12326;13782;14712;14715;15513;15711;17063;17915;19365;19458;19480	368;369;370;371	363;466;513;602	-1;-1;-1;-1;-1;-1;-1;-1;-1
P08240	P08240	1	1	1	Signal recognition particle receptor subunit alpha	SRPR	sp|P08240|SRPRA_HUMAN Signal recognition particle receptor subunit alpha OS=Homo sapiens OX=9606 GN=SRPRA PE=1 SV=2	1	1	1	1	2	2	2	69.81	638	638	1	-2	13103000	1	+			264	9714	TRUE	10821	15397	18466	18466	372	375	-1
P08243	P08243	22	22	22	Asparagine synthetase [glutamine-hydrolyzing]	ASNS	sp|P08243|ASNS_HUMAN Asparagine synthetase [glutamine-hydrolyzing] OS=Homo sapiens OX=9606 GN=ASNS PE=1 SV=4	1	22	22	22	51	51	51	64.369	561	561	0	158.41	1989700000	34				265	178;598;665;1613;1742;1787;2248;2426;2883;2958;3958;4219;4379;4428;5052;5307;5509;6731;7183;9054;9297;9358	True;True;True;True;True;True;True;True;True;True;True;True;True;True;True;True;True;True;True;True;True;True	191;192;669;742;1781;1920;1969;1970;2479;2681;3182;3265;4356;4630;4801;4859;4860;5566;5851;5852;6068;7507;7508;8036;10093;10362;10432	240;241;242;243;983;1073;2592;2801;2866;2867;2868;3588;3858;3859;4571;4673;6198;6575;6576;6875;6972;6973;8039;8496;8497;8762;10828;10829;11570;14416;14417;14775;14863	277;278;279;280;1202;1298;3118;3373;3452;3453;3454;3455;4295;4602;4603;5485;5609;7421;7853;7854;7855;8254;8395;8396;8397;9658;10236;10237;10538;13045;13046;13921;17299;17300;17742;17844	277;1202;1298;3118;3373;3454;4295;4602;5485;5609;7421;7853;8254;8397;9658;10237;10538;13045;13921;17300;17742;17844	373;374;375;376;377;378;379;380	59;84;149;290;436;497;498;538	-1
P08670;P31001;P41219;P17661;CON__Q3KNV1;A5A6N0;CON__Q9DCV7;Q8HZR5;CON__P08729;Q9DCV7;P08729;CON__Q9NSB2;Q9NSB2;CON__Q6ISB0;CON__Q9H552;P03995;P14136;Q76ZA3;P03489;P13880;P06816;P13879;Q71UK7;P12036;P07197;Q16352;P16884	P08670	49;5;5;5;3;3;3;3;3;3;3;2;2;2;2;2;2;1;1;1;1;1;1;1;1;1;1	49;5;5;5;3;3;3;3;3;3;3;2;2;2;2;2;2;1;1;1;1;1;1;1;1;1;1	2;0;0;0;0;0;0;0;0;0;0;0;0;0;0;0;0;0;0;0;0;0;0;0;0;0;0	Vimentin	VIM	sp|P08670|VIME_HUMAN Vimentin OS=Homo sapiens OX=9606 GN=VIM PE=1 SV=4	27	49	49	2	83.9	83.9	3	53.651	466	466;469;470;470;469;469;457;483;469;457;469;600;600;600;499;430;432;248;248;248;248;248;248;1026;916;499;1072	0	323.31	156400000000	205				266	1233;1464;1853;2119;2254;2449;2450;2560;2573;2588;2804;3652;4402;4403;4631;5006;5009;5158;5159;5556;5638;5797;5891;6110;6111;6118;6510;6511;6589;6590;7047;7424;7567;7593;7607;7608;7726;7768;7770;8242;8442;8560;8939;9098;9163;9164;9353;9367;9368	True;True;True;True;True;True;True;True;True;True;True;True;True;True;True;True;True;True;True;True;True;True;True;True;True;True;True;True;True;True;True;True;True;True;True;True;True;True;True;True;True;True;True;True;True;True;True;True;True	1370;1622;1623;2043;2343;2344;2486;2487;2705;2706;2825;2839;2855;3092;4030;4830;4831;5105;5510;5513;5684;5685;6118;6119;6207;6380;6485;6734;6735;6736;6737;6738;6746;6747;7178;7179;7180;7287;7288;7289;7290;7886;8297;8456;8486;8502;8503;8631;8675;8677;9186;9408;9535;9967;10142;10213;10214;10427;10441;10442	2017;2018;2019;2020;2021;2022;2023;2383;2384;2385;2386;2387;2388;2389;2974;2975;2976;3410;3411;3412;3413;3598;3599;3600;3601;3602;3891;3892;3893;3894;3895;3896;3897;4065;4079;4106;4107;4439;5746;6914;6915;6916;6917;6918;6919;6920;6921;6922;6923;6924;6925;6926;6927;6928;6929;6930;7400;7401;7402;7962;7963;7966;8217;8218;8219;8220;8221;8222;8223;8837;8838;8839;8840;8841;8960;8961;8962;8963;9300;9426…	2447;2448;2449;2450;2451;2452;2453;2454;2889;2890;2891;2892;2893;2894;2895;2896;2897;2898;3579;3580;3581;3582;3583;3584;4099;4100;4101;4102;4103;4305;4306;4307;4308;4309;4310;4311;4312;4313;4314;4639;4640;4641;4642;4643;4644;4645;4646;4647;4648;4842;4843;4844;4860;4902;4903;5321;5322;6873;8304;8305;8306;8307;8308;8309;8310;8311;8312;8313;8314;8315;8316;8317;8318;8319;8320;8321;8322;8323;8324;8325…	2452;2897;3583;4099;4306;4642;4647;4844;4860;4903;5321;6873;8307;8326;8944;9575;9580;9888;9894;10640;10791;11245;11383;11767;11776;11786;12481;12485;12656;12660;13656;14340;14600;14639;14675;14680;14904;14974;14980;15724;16063;16252;17121;17375;17509;17512;17836;17857;17859	381;382;383;384;385;386;387;388	14;154;183;193;347;372;376;391	-1;-1;-1;-1;-1;-1;-1;-1;-1;-1;-1;-1;-1;-1;-1;-1;-1;-1;-1;-1;-1;-1;-1;-1;-1;-1;-1
P08686;P15540	P08686	14;3	14;3	14;3	Steroid 21-hydroxylase	CYP21A2	sp|P08686|CP21A_HUMAN Steroid 21-hydroxylase OS=Homo sapiens OX=9606 GN=CYP21A2 PE=1 SV=1	2	14	14	14	35	35	35	55.887	494	494;492	0	101.02	1304400000	23				267	1253;1568;4340;5649;5882;5930;6063;6188;6730;7256;7841;8811;9270;10099	True;True;True;True;True;True;True;True;True;True;True;True;True;True	1393;1733;4756;6221;6475;6527;6685;6824;7506;8116;8754;9820;10334;11244	2050;2529;2530;6783;9053;9054;9413;9490;9700;9701;9702;9880;10827;11694;11695;12596;14011;14740;15975;15976	2483;3045;3046;3047;3048;8136;10928;10929;11369;11459;11704;11705;11706;11707;11891;13044;14059;14060;14061;15085;16781;17703;19152;19153	2483;3045;8136;10928;11369;11459;11705;11891;13044;14059;15085;16781;17703;19153	389;390;391;392	81;187;239;473	-1;-1
P08758	P08758	3	3	3	Annexin A5	ANXA5	sp|P08758|ANXA5_HUMAN Annexin A5 OS=Homo sapiens OX=9606 GN=ANXA5 PE=1 SV=2	1	3	3	3	13.4	13.4	13.4	35.936	320	320	0	16.425	5160500	2				268	2451;3415;3666	True;True;True	2707;3761;4044	3898;5373;5763	4649;6443;6891	4649;6443;6891			-1
P08865	P08865	2	2	2	40S ribosomal protein SA	Rpsa;RPSA	sp|P08865|RSSA_HUMAN 40S ribosomal protein SA OS=Homo sapiens OX=9606 GN=RPSA PE=1 SV=4	2	2	2	2	9.2	9.2	9.2	32.838	295	295;295	0	10.565	24042000	0				269	403;7894	True;True	441;8808	648;12659	796;15152	796;15152			-1;-1
P08962	P08962	1	1	1	CD63 antigen	CD63	sp|P08962|CD63_HUMAN CD63 antigen OS=Homo sapiens OX=9606 GN=CD63 PE=1 SV=2	1	1	1	1	4.2	4.2	4.2	25.636	238	238	0	8.0581	201420000	3				270	9721	TRUE	10831;10832	15409;15410	18486;18487;18488	18486	393	112	-1
P09622;P09623	P09622;P09623	23;15	23;15	23;15	Dihydrolipoyl dehydrogenase, mitochondrial	DLD	sp|P09622|DLDH_HUMAN Dihydrolipoyl dehydrogenase, mitochondrial OS=Homo sapiens OX=9606 GN=DLD PE=1 SV=2;sp|P09623|DLDH_PIG Dihydrolipoyl dehydrogenase, mitochondrial OS=Sus scrofa OX=9823 GN=DLD PE=1 SV=1	2	23	23	23	57.2	57.2	57.2	54.177	509	509;509	0	239.08	24694000000	78				271	90;146;230;509;555;1773;1876;2881;3306;3567;4126;4539;5538;5992;6813;6908;7018;7895;7935;8935;9268;9629;10022	True;True;True;True;True;True;True;True;True;True;True;True;True;True;True;True;True;True;True;True;True;True;True	98;157;252;556;557;610;1954;2069;3180;3647;3938;4535;4998;4999;6100;6605;7625;7731;7852;8809;8857;9962;9963;10332;10728;10729;11161	118;119;199;333;334;797;798;799;800;801;876;877;878;2848;3011;4569;5228;5594;6444;7199;7200;7201;7202;7203;7204;7205;7206;7207;7208;7209;7210;7211;7212;7213;8817;9590;10985;10986;11137;11138;11306;11307;12660;12723;12724;14245;14246;14736;14737;15276;15277;15278;15279;15280;15853	139;140;141;231;394;395;396;397;398;961;962;963;964;965;966;1066;1067;1068;1069;3434;3621;5483;6283;6284;6690;7699;8672;8673;8674;8675;8676;8677;8678;8679;8680;8681;8682;8683;8684;8685;8686;8687;8688;8689;8690;8691;8692;10616;11574;13226;13227;13228;13403;13404;13405;13606;13607;13608;13609;13610;13611;15153;15218;15219;15220;17112;17113;17697;17698;17699;17700;18326;18327;18328;18329;18330;18331…	139;231;396;965;1067;3434;3621;5483;6283;6690;7699;8675;10616;11574;13228;13403;13606;15153;15218;17112;17697;18326;19008	394;395;396;397;398;399;400;401;402	100;113;123;124;216;255;361;438;463	-1;-1
P09874	P09874	11	11	11	Poly [ADP-ribose] polymerase 1	PARP1	sp|P09874|PARP1_HUMAN Poly [ADP-ribose] polymerase 1 OS=Homo sapiens OX=9606 GN=PARP1 PE=1 SV=4	1	11	11	11	14.9	14.9	14.9	113.08	1014	1014	0	75.88	329850000	12				272	3056;3233;3261;4053;4901;5028;5076;6059;6146;9072;9410	True;True;True;True;True;True;True;True;True;True;True	3368;3566;3597;4459;5400;5533;5593;6681;6777;10113;10488	4840;5091;5132;6340;7795;7994;8089;9696;9822;14443;14444;14937	5812;6099;6144;7579;9379;9612;9746;11700;11832;17326;17327;17934	5812;6099;6144;7579;9379;9612;9746;11700;11832;17326;17934	403	746	-1
P09913	P09913	2	2	2	Interferon-induced protein with tetratricopeptide repeats 2	IFIT2	sp|P09913|IFIT2_HUMAN Interferon-induced protein with tetratricopeptide repeats 2 OS=Homo sapiens OX=9606 GN=IFIT2 PE=1 SV=1	1	2	2	2	6.6	6.6	6.6	54.632	472	472	0	13.096	21688000	2				273	4166;4797	True;True	4576;5289	6502;7644	7761;9215	7761;9215			-1
P09914;Q5T764	P09914	13;2	12;2	12;2	Interferon-induced protein with tetratricopeptide repeats 1	IFIT1	sp|P09914|IFIT1_HUMAN Interferon-induced protein with tetratricopeptide repeats 1 OS=Homo sapiens OX=9606 GN=IFIT1 PE=1 SV=2	2	13	12	12	33.3	31.8	31.8	55.36	478	478;474	0	79.778	219870000	10				274	463;533;5078;5117;5204;5228;5430;6107;6552;6950;7919;9625;10487	False;True;True;True;True;True;True;True;True;True;True;True;True	509;588;5595;5640;5731;5757;5987;6729;7237;7779;8840;10724;11661	734;846;8091;8155;8291;8329;8666;9755;10447;11205;12704;15270;16523	888;1029;9748;9819;9971;10013;10430;11760;12588;13485;15199;18319;19784	888;1029;9748;9819;9971;10013;10430;11760;12588;13485;15199;18319;19784	404	453	-1;-1
P09960	P09960	18	18	18	Leukotriene A-4 hydrolase	LTA4H	sp|P09960|LKHA4_HUMAN Leukotriene A-4 hydrolase OS=Homo sapiens OX=9606 GN=LTA4H PE=1 SV=2	1	18	18	18	41.6	41.6	41.6	69.284	611	611	0	160.76	662820000	21				275	652;1182;1210;1427;2036;2237;3602;3806;6358;6433;6724;7286;7864;8226;8391;8703;8912;10112	True;True;True;True;True;True;True;True;True;True;True;True;True;True;True;True;True;True	729;1308;1344;1574;2252;2468;3976;4194;7010;7090;7495;7496;8147;8777;9170;9352;9695;9932;11261	1058;1930;1977;2301;2302;3276;3277;3576;5644;5979;10134;10252;10816;10817;11732;12624;13132;13377;13830;14202;14203;16001	1282;2341;2397;2773;2774;3936;3937;4282;6750;7161;12203;12349;13030;13031;14104;15114;15701;15988;16534;17060;17061;19179	1282;2341;2397;2774;3936;4282;6750;7161;12203;12349;13030;14104;15114;15701;15988;16534;17060;19179	405;406;407	87;241;521	-1
Q5VIY5;Q7L2R6;Q6ZN06;P17035;P0CJ79	Q5VIY5;Q7L2R6;Q6ZN06;P17035;P0CJ79	2;2;2;2;2	2;2;2;2;2	1;1;1;1;1	Zinc finger protein 468;Zinc finger protein 765;Zinc finger protein 813;Zinc finger protein 28;Zinc finger protein 888	ZNF468;ZNF765;ZNF813;ZNF28;ZNF888	sp|Q5VIY5|ZN468_HUMAN Zinc finger protein 468 OS=Homo sapiens OX=9606 GN=ZNF468 PE=2 SV=1;sp|Q7L2R6|ZN765_HUMAN Zinc finger protein 765 OS=Homo sapiens OX=9606 GN=ZNF765 PE=1 SV=2;sp|Q6ZN06|ZN813_HUMAN Zinc finger protein 813 OS=Homo sapiens OX=9606 GN=ZNF	5	2	2	1	5.4	5.4	1.9	60.572	522	522;523;617;718;718	0	11.197	7265900	2				277	529;5663	True;True	583;6235	839;9076	1021;10951	1021;10951			-1;-1;-1;-1;-1
P0DMV8;P0DMV9;P34931	P0DMV8;P0DMV9	22;22;9	21;21;8	15;15;6	Heat shock 70 kDa protein 1A;Heat shock 70 kDa protein 1B	HSPA1A;HSPA1B	sp|P0DMV8|HS71A_HUMAN Heat shock 70 kDa protein 1A OS=Homo sapiens OX=9606 GN=HSPA1A PE=1 SV=1;sp|P0DMV9|HS71B_HUMAN Heat shock 70 kDa protein 1B OS=Homo sapiens OX=9606 GN=HSPA1B PE=1 SV=1	3	22	21	15	47.6	45.6	35.7	70.051	641	641;641;641	0	186.2	3103100000	36				279	12;277;702;720;779;1047;2047;2155;2667;2718;4012;4311;4880;5888;6398;6838;7586;7733;8093;8468;9075;10331	True;True;True;True;True;True;True;True;True;True;True;True;True;True;True;True;True;True;True;True;False;True	14;306;307;782;801;866;1165;2263;2382;2942;2996;2997;4416;4725;5377;6482;7052;7656;7657;8479;8638;9027;9028;9436;10116;11494	16;448;449;1129;1130;1156;1157;1242;1243;1719;3291;3292;3460;3461;3462;4228;4304;4305;6282;6283;6736;6737;7759;9421;10192;10193;11041;11042;12200;12441;12936;12937;12938;13476;14447;14448;16295	18;553;554;1366;1367;1400;1401;1499;1500;2084;2085;3953;3954;4151;4152;4153;5064;5156;5157;7511;7512;8076;8077;9339;11377;12275;12276;13297;13298;14629;14915;15459;15460;15461;15462;15463;16104;17331;17332;17333;19508	18;553;1367;1401;1499;2084;3953;4152;5064;5156;7512;8077;9339;11377;12275;13298;14629;14915;15459;16104;17331;19508	410;411;412;413	87;122;381;549	-1;-1;-1
P0DN79;P35520	P0DN79;P35520	3;3	3;3	3;3	Cystathionine beta-synthase	CBS	sp|P0DN79|CBSL_HUMAN Cystathionine beta-synthase-like protein OS=Homo sapiens OX=9606 GN=CBSL PE=1 SV=1;sp|P35520|CBS_HUMAN Cystathionine beta-synthase OS=Homo sapiens OX=9606 GN=CBS PE=1 SV=2	2	3	3	3	9.8	9.8	9.8	60.586	551	551;551	0	18.277	52028000	3				280	7344;8271;9828	True;True;True	8209;9221;10952	11813;13199;15576	14190;15773;18687	14190;15773;18687			-1;-1
P10155;O08848	P10155	22;9	22;9	22;9	60 kDa SS-A/Ro ribonucleoprotein	TROVE2	sp|P10155|RO60_HUMAN 60 kDa SS-A/Ro ribonucleoprotein OS=Homo sapiens OX=9606 GN=TROVE2 PE=1 SV=2	2	22	22	22	57.2	57.2	57.2	60.67	538	538;538	0	195.01	4691900000	44				281	440;512;2030;2792;2819;3117;3258;3472;4277;4544;4801;5034;5588;6219;6560;6766;6934;7437;7472;8950;9016;9634	True;True;True;True;True;True;True;True;True;True;True;True;True;True;True;True;True;True;True;True;True;True	484;560;561;2246;3079;3107;3437;3594;3829;3830;4690;5006;5293;5543;5544;6151;6859;7249;7250;7557;7558;7759;8310;8347;8348;9980;10052;10734	706;804;805;806;807;3268;3269;4420;4463;4922;5127;5458;5459;5460;6690;7224;7651;8006;8007;8893;9935;9936;10464;10465;10892;10893;10894;10895;11176;11177;11959;12015;12016;12017;12018;14268;14269;14360;14361;14362;15285	856;969;970;971;972;973;974;975;3928;3929;5299;5300;5353;5899;6139;6541;6542;6543;8020;8704;8705;9222;9624;9625;10720;11950;11951;12606;12607;13122;13123;13124;13125;13453;13454;14354;14415;14416;14417;14418;14419;17137;17138;17241;17242;17243;18339	856;969;3928;5299;5353;5899;6139;6541;8020;8704;9222;9624;10720;11951;12607;13123;13454;14354;14418;17138;17243;18339	414;415;416;417;418;419;420;421;422;423;424;425;426	1;8;30;162;276;288;381;399;401;490;516;519;537	-1;-1
P10515	P10515	2	2	2	Dihydrolipoyllysine-residue acetyltransferase component of pyruvate dehydrogenase complex, mitochondrial	DLAT	sp|P10515|ODP2_HUMAN Dihydrolipoyllysine-residue acetyltransferase component of pyruvate dehydrogenase complex, mitochondrial OS=Homo sapiens OX=9606 GN=DLAT PE=1 SV=3	1	2	2	2	4	4	4	68.996	647	647	0	12.107	26310000	2				282	4654;9795	True;True	5132;10914	7443;15516	8994;18611	8994;18611	427	103	-1
P10619	P10619	5	5	5	Lysosomal protective protein;Lysosomal protective protein 32 kDa chain;Lysosomal protective protein 20 kDa chain	CTSA	sp|P10619|PPGB_HUMAN Lysosomal protective protein OS=Homo sapiens OX=9606 GN=CTSA PE=1 SV=2	1	5	5	5	11.7	11.7	11.7	54.465	480	480	0	35.92	356600000	6				283	1356;1937;3884;8261;10269	True;True;True;True;True	1501;2141;4275;9209;11428	2199;3120;3121;6089;13185;16208	2650;3759;3760;7286;15759;19410	2650;3760;7286;15759;19410	428	377	-1
P10644	P10644	12	12	12	cAMP-dependent protein kinase type I-alpha regulatory subunit;cAMP-dependent protein kinase type I-alpha regulatory subunit, N-terminally processed	PRKAR1A	sp|P10644|KAP0_HUMAN cAMP-dependent protein kinase type I-alpha regulatory subunit OS=Homo sapiens OX=9606 GN=PRKAR1A PE=1 SV=1	1	12	12	12	35.4	35.4	35.4	42.981	381	381	0	95.324	580000000	14				285	1809;3085;5611;6352;6979;7218;7773;7956;8649;8924;9877;9878	True;True;True;True;True;True;True;True;True;True;True;True	1993;3401;6176;7004;7810;8073;8680;8881;9632;9944;11006;11007	2902;4876;8923;10127;10128;11245;11627;11628;12504;12505;12751;13753;14217;15657;15658	3494;5849;10751;12196;12197;13530;13987;13988;14985;14986;15248;16442;17076;18793;18794	3494;5849;10751;12196;13530;13987;14985;15248;16442;17076;18793;18794			-1
P10809;O60008	P10809	56;2	56;2	50;0	60 kDa heat shock protein, mitochondrial	HSPD1	sp|P10809|CH60_HUMAN 60 kDa heat shock protein, mitochondrial OS=Homo sapiens OX=9606 GN=HSPD1 PE=1 SV=2	2	56	56	50	84.1	84.1	75.6	61.054	573	573;592	0	323.31	197350000000	433				286	115;520;640;641;973;990;1098;1438;1490;1548;1886;2062;2063;3097;3098;3318;3695;3696;3748;4234;4487;4518;4564;4565;4642;4643;4929;4930;4967;5073;5105;5760;6204;6414;6832;7142;7381;7382;7573;7574;7683;7684;7698;8587;8588;8879;8886;8887;9110;9435;9436;9440;9441;9454;9920;9944	True;True;True;True;True;True;True;True;True;True;True;True;True;True;True;True;True;True;True;True;True;True;True;True;True;True;True;True;True;True;True;True;True;True;True;True;True;True;True;True;True;True;True;True;True;True;True;True;True;True;True;True;True;True;True;True	123;571;572;573;717;718;1088;1106;1220;1221;1588;1589;1650;1651;1652;1653;1713;2081;2082;2083;2084;2085;2278;2279;2280;3416;3417;3659;4076;4077;4078;4079;4135;4647;4936;4937;4938;4939;4973;4974;5027;5028;5118;5119;5431;5432;5469;5590;5627;6339;6844;7069;7648;7989;8248;8249;8250;8462;8463;8583;8584;8585;8586;8600;9564;9565;9895;9896;9903;9904;9905;10154;10514;10515;10516;10520;10521;10535;11050;11…	151;152;153;154;820;821;822;823;824;825;826;827;828;1041;1042;1043;1044;1608;1609;1610;1635;1636;1637;1638;1639;1800;1801;1802;1803;1804;1805;1806;2321;2322;2323;2324;2325;2326;2327;2328;2329;2330;2331;2332;2333;2334;2335;2336;2337;2338;2426;2427;2428;2429;2430;2431;2506;3028;3029;3030;3031;3032;3033;3034;3035;3036;3037;3038;3039;3040;3041;3309;3310;3311;3312;3313;3314;4897;4898;5246;5806;5807;58…	175;176;177;178;179;180;181;182;183;184;989;990;991;992;993;994;995;996;997;998;999;1000;1001;1002;1003;1004;1005;1006;1007;1008;1009;1010;1260;1261;1262;1263;1264;1265;1959;1960;1961;1962;1988;1989;1990;1991;1992;1993;1994;1995;2189;2190;2191;2192;2193;2194;2195;2196;2197;2198;2199;2795;2796;2797;2798;2799;2800;2801;2802;2803;2804;2805;2806;2807;2808;2809;2810;2811;2812;2813;2814;2815;2816;2817;…	175;991;1260;1263;1960;1989;2192;2798;2938;3022;3655;3973;3979;5871;5873;6308;6945;6956;7061;7885;8550;8624;8781;8791;8967;8976;9429;9431;9502;9719;9794;11193;11923;12310;13270;13837;14252;14256;14608;14610;14826;14830;14860;16301;16303;16999;17012;17023;17398;17972;17978;17989;17992;18044;18851;18890	430;431;432;433;434;435;436;437;438;439;440;441;442;443;444;445	40;55;145;190;217;316;356;477;495;506;513;558;561;564;568;572	-1;-1
P11021;P20029	P11021;P20029	17;15	17;15	16;14	78 kDa glucose-regulated protein	HSPA5;Hspa5	sp|P11021|BIP_HUMAN Endoplasmic reticulum chaperone BiP OS=Homo sapiens OX=9606 GN=HSPA5 PE=1 SV=2;sp|P20029|BIP_MOUSE Endoplasmic reticulum chaperone BiP OS=Mus musculus OX=10090 GN=Hspa5 PE=1 SV=3	2	17	17	16	36.5	36.5	34.7	72.332	654	654;655	0	160.4	1477000000	25				287	415;1045;1460;2152;2670;4147;4175;4310;4672;4684;5112;6468;6640;7144;8366;8854;9938	True;True;True;True;True;True;True;True;True;True;True;True;True;True;True;True;True	455;456;1163;1618;2379;2945;4557;4585;4724;5151;5166;5634;7127;7366;7991;9323;9870;11071	665;666;667;1717;2374;2375;3456;4233;6471;6472;6512;6513;6735;7464;7481;8143;8144;10301;10632;11505;13334;14119;15739;15740	814;815;816;2082;2879;2880;4147;5070;7727;7728;7729;7773;7774;8075;9018;9038;9803;9804;12406;12800;13841;15940;16934;18881;18882	816;2082;2879;4147;5070;7727;7774;8075;9018;9038;9804;12406;12800;13841;15940;16934;18881	446;447;448	153;196;332	-1;-1
P11117	P11117	8	8	8	Lysosomal acid phosphatase	ACP2	sp|P11117|PPAL_HUMAN Lysosomal acid phosphatase OS=Homo sapiens OX=9606 GN=ACP2 PE=1 SV=3	1	8	8	8	20.6	20.6	20.6	48.344	423	423	0	58.617	751650000	8				288	677;1005;1522;1989;6075;6130;6297;9162	True;True;True;True;True;True;True;True	755;1122;1686;2199;6697;6761;6942;10212	1090;1664;2476;3190;9717;9801;10030;14580	1318;2022;2990;3833;11722;11810;12058;17507	1318;2022;2990;3833;11722;11810;12058;17507	449;450	73;229	-1
P11142	P11142	23	23	14	Heat shock cognate 71 kDa protein	Hspa8;HSPA8	sp|P11142|HSP7C_HUMAN Heat shock cognate 71 kDa protein OS=Homo sapiens OX=9606 GN=HSPA8 PE=1 SV=1	2	23	23	14	44.7	44.7	28.8	70.87	646	646;646	0	199.31	4873800000	42				289	721;1044;1469;2046;2623;2669;2685;3503;4011;5887;6227;6639;6800;7148;7150;7162;7587;8002;8094;8367;8448;9075;9134	True;True;True;True;True;True;True;True;True;True;True;True;True;True;True;True;True;True;True;True;True;True;True	802;1162;1628;2262;2893;2894;2944;2962;3868;4415;6481;6867;7364;7365;7608;7609;7995;7997;7998;8012;8480;8930;8931;9029;9324;9415;10116;10181	1158;1159;1716;2394;3290;4152;4153;4231;4232;4256;5507;6281;9420;9946;10630;10631;10959;10960;10961;10962;11510;11511;11513;11514;11534;12201;12816;12817;12818;12819;12939;12940;13335;13336;13452;14447;14448;14539;14540	1402;1403;2081;2903;3952;4956;4957;5068;5069;5101;6594;7510;11376;11966;12798;12799;13193;13194;13195;13196;13846;13847;13849;13850;13851;13872;14630;15322;15323;15324;15325;15464;15465;15466;15467;15468;15941;15942;16077;17331;17332;17333;17459;17460;17461	1402;2081;2903;3952;4956;5068;5101;6594;7510;11376;11966;12799;13193;13846;13849;13872;14630;15324;15467;15942;16077;17331;17460	451;452;453;454;455;456	61;87;93;122;127;237	-1;-1
P11166	P11166	1	1	1	Solute carrier family 2, facilitated glucose transporter member 1	SLC2A1	sp|P11166|GTR1_HUMAN Solute carrier family 2, facilitated glucose transporter member 1 OS=Homo sapiens OX=9606 GN=SLC2A1 PE=1 SV=2	1	1	1	1	1.6	1.6	1.6	54.083	492	492	0.003876	6.096	7558800	1				290	9941	TRUE	11074	15743	18885	18885			-1
P11171	P11171	2	2	2	Protein 4.1	EPB41	sp|P11171|41_HUMAN Protein 4.1 OS=Homo sapiens OX=9606 GN=EPB41 PE=1 SV=4	1	2	2	2	4.9	4.9	4.9	97.016	864	864	0	13.545	45179000	2				291	4590;8338	True;True	5056;9294	7315;7316;13295	8837;8838;15885	8838;15885			-1
P11172	P11172	28	28	28	Uridine 5-monophosphate synthase;Orotate phosphoribosyltransferase;Orotidine 5-phosphate decarboxylase	UMPS	sp|P11172|UMPS_HUMAN Uridine 5-monophosphate synthase OS=Homo sapiens OX=9606 GN=UMPS PE=1 SV=1	1	28	28	28	65	65	65	52.221	480	480	0	265.55	5810200000	44				292	59;123;982;2203;2228;2448;2572;2717;2773;3120;3319;3320;3359;3441;4062;4795;4872;5151;5399;5660;6100;6503;7681;8031;8798;9278;9889;9919	True;True;True;True;True;True;True;True;True;True;True;True;True;True;True;True;True;True;True;True;True;True;True;True;True;True;True;True	66;131;1098;2431;2458;2704;2838;2995;3057;3440;3441;3660;3661;3703;3788;4468;5287;5369;5677;5953;5954;6232;6722;7167;8581;8963;9805;9806;10343;11018;11019;11049	81;82;164;1626;3526;3566;3890;4078;4303;4390;4925;4926;4927;4928;5247;5248;5301;5405;5406;6350;6351;7641;7642;7750;8209;8626;8627;9071;9748;10350;10351;12359;12859;13993;13994;14753;15671;15672;15673;15709	93;94;95;96;97;194;1979;4224;4272;4638;4859;5155;5258;5902;5903;5904;5905;6309;6310;6367;6481;6482;7589;7590;7591;9212;9213;9330;9877;10383;10384;10946;11753;12461;12462;14821;15369;16761;16762;17717;18807;18808;18809;18849	94;194;1979;4224;4272;4638;4859;5155;5258;5902;6309;6310;6367;6481;7590;9212;9330;9877;10383;10946;11753;12461;14821;15369;16762;17717;18807;18849	457;458;459;460;461	295;371;389;408;465	-1
P11279	P11279	2	2	2	Lysosome-associated membrane glycoprotein 1	LAMP1	sp|P11279|LAMP1_HUMAN Lysosome-associated membrane glycoprotein 1 OS=Homo sapiens OX=9606 GN=LAMP1 PE=1 SV=3	1	2	2	2	5.8	5.8	5.8	44.882	417	417	0	12.447	26277000	3				293	2702;8062	True;True	2980;8994	4283;4284;12900	5132;5133;15420	5133;15420			-1
P11413;P12646;Q9ZKB2;P11411;Q8IKU0	P11413	42;4;1;1;1	42;4;1;1;1	42;4;1;1;1	Glucose-6-phosphate 1-dehydrogenase	G6PD	sp|P11413|G6PD_HUMAN Glucose-6-phosphate 1-dehydrogenase OS=Homo sapiens OX=9606 GN=G6PD PE=1 SV=4	5	42	42	42	85.6	85.6	85.6	59.256	515	515;524;425;486;910	0	323.31	63328000000	175				294	223;991;1223;1461;1462;1649;1650;1888;2281;2324;3271;3533;3534;3620;3749;4104;4185;4208;4209;4210;4338;4773;5069;5104;5415;5536;5704;5748;6008;6032;6127;6239;6353;6963;7176;7313;7730;7793;9014;9439;9838;10108	True;True;True;True;True;True;True;True;True;True;True;True;True;True;True;True;True;True;True;True;True;True;True;True;True;True;True;True;True;True;True;True;True;True;True;True;True;True;True;True;True;True	245;1107;1359;1619;1620;1818;1819;1820;1821;1822;1823;2087;2088;2521;2522;2523;2569;3607;3903;3904;3905;3995;4136;4513;4595;4619;4620;4621;4754;5263;5585;5586;5626;5972;6098;6278;6279;6326;6622;6623;6653;6758;6879;7005;7793;7794;8027;8177;8635;8702;10050;10519;10962;11256	324;1640;1641;1642;1643;1644;1996;1997;1998;1999;2376;2377;2378;2379;2380;2635;2636;2637;2638;2639;2640;2641;2642;2643;2644;2645;2646;2647;2648;2649;2650;2651;3043;3044;3045;3046;3047;3646;3647;3648;3649;3650;3712;5145;5146;5147;5548;5549;5550;5670;5671;5672;5673;5674;5675;5676;5677;5678;5900;5901;6410;6525;6559;6560;6561;6562;6563;6564;6780;6781;7606;8069;8070;8071;8072;8134;8650;8813;8814;8815;…	383;384;1996;1997;1998;1999;2000;2001;2002;2417;2418;2419;2420;2421;2422;2423;2881;2882;2883;2884;2885;2886;3166;3167;3168;3169;3170;3171;3172;3173;3174;3175;3176;3177;3178;3179;3180;3181;3182;3183;3184;3185;3666;3667;3668;3669;3670;3671;3672;3673;3674;4362;4363;4364;4365;4366;4439;6163;6164;6165;6166;6167;6168;6640;6641;6642;6643;6778;6779;6780;6781;6782;6783;6784;6785;6786;6787;6788;6789;6790;6…	384;1996;2417;2882;2886;3167;3175;3666;4364;4439;6165;6642;6643;6779;7065;7652;7788;7836;7838;7840;8133;9175;9699;9793;10411;10605;11035;11170;11602;11647;11806;11981;12198;13505;13909;14150;14908;15017;17239;17984;18705;19171	462;463;464;465;466;467;468;469;470;471;472	37;125;159;207;212;260;267;273;411;450;496	-1;-1;-1;-1;-1
P11498	P11498	5	5	5	Pyruvate carboxylase, mitochondrial	PC	sp|P11498|PYC_HUMAN Pyruvate carboxylase, mitochondrial OS=Homo sapiens OX=9606 GN=PC PE=1 SV=2	1	5	5	5	6	6	6	129.63	1178	1178	0	28.85	29769000	5				295	142;3378;5836;8208;10021	True;True;True;True;True	152;3722;6427;9151;11160	192;5324;9356;13105;15852	224;6392;11310;15673;19006;19007	224;6392;11310;15673;19007			-1
P11586	P11586	2	2	2	C-1-tetrahydrofolate synthase, cytoplasmic;Methylenetetrahydrofolate dehydrogenase;Methenyltetrahydrofolate cyclohydrolase;Formyltetrahydrofolate synthetase;C-1-tetrahydrofolate synthase, cytoplasmic, N-terminally processed	MTHFD1	sp|P11586|C1TC_HUMAN C-1-tetrahydrofolate synthase, cytoplasmic OS=Homo sapiens OX=9606 GN=MTHFD1 PE=1 SV=3	1	2	2	2	2.5	2.5	2.5	101.56	935	935	0	14.571	55687000	2				296	3144;4189	True;True	3465;4600	4954;6531	5936;7796	5936;7796			-1
P11766	P11766	2	2	2	Alcohol dehydrogenase class-3	ADH5	sp|P11766|ADHX_HUMAN Alcohol dehydrogenase class-3 OS=Homo sapiens OX=9606 GN=ADH5 PE=1 SV=4	1	2	2	2	7.8	7.8	7.8	39.724	374	374	0	15.507	21904000	2				297	4117;9271	True;True	4526;10335	6432;14741	7686;17704	7686;17704			-1
P11940;Q9H361;Q4VXU2;P60050;P60049;P60048;P60047;Q5JQF8;Q96DU9;Q7JGR2	P11940	16;6;4;1;1;1;1;1;1;1	16;6;4;1;1;1;1;1;1;1	11;5;3;1;1;1;1;1;1;1	Polyadenylate-binding protein 1	PABPC1	sp|P11940|PABP1_HUMAN Polyadenylate-binding protein 1 OS=Homo sapiens OX=9606 GN=PABPC1 PE=1 SV=2	10	16	16	11	28	28	17.5	70.67	636	636;631;614;382;382;382;382;200;382;382	0	137.57	1720300000	19				298	449;577;1940;1941;2946;3205;3206;3741;4699;4857;6917;6998;7403;8053;8175;10452	True;True;True;True;True;True;True;True;True;True;True;True;True;True;True;True	494;495;637;2144;2145;3253;3534;3535;4127;5182;5352;7740;7830;8273;8985;9116;11626	718;719;941;942;3124;3125;4659;5051;5052;5885;7497;7498;7729;11152;11268;11909;12888;13057;16476	869;870;1156;1157;3763;3764;5595;6049;6050;7045;9054;9055;9306;13421;13553;14301;15407;15612;19733	869;1157;3763;3764;5595;6049;6050;7045;9054;9306;13421;13553;14301;15407;15612;19733	473;474;475	72;202;383	-1;-1;-1;-1;-1;-1;-1;-1;-1;-1
P12081;P49590;A6LIF7;Q8A6N7;A6KXA6	P12081	21;6;1;1;1	21;6;1;1;1	21;6;1;1;1	Histidine--tRNA ligase, cytoplasmic	HARS	sp|P12081|SYHC_HUMAN Histidine--tRNA ligase, cytoplasmic OS=Homo sapiens OX=9606 GN=HARS PE=1 SV=2	5	21	21	21	44.4	44.4	44.4	57.41	509	509;506;451;454;454	0	143.82	2450200000	25				299	707;1946;2126;3377;3815;4203;4224;4364;4465;4614;5170;5866;6419;7404;7648;7649;7687;9385;9775;10219;10222	True;True;True;True;True;True;True;True;True;True;True;True;True;True;True;True;True;True;True;True;True	787;2150;2151;2351;3721;4203;4614;4636;4786;4899;5084;5696;6459;7074;8274;8544;8545;8589;10461;10891;11373;11376	1136;3130;3131;3132;3423;5323;5994;6552;6583;6584;6834;7024;7372;8240;8241;9395;10229;11910;12288;12289;12373;14901;15487;16141;16144	1373;3769;3770;3771;4114;6391;7184;7827;7863;7864;8194;8456;8908;9915;9916;11350;11351;12322;14302;14735;14736;14840;17887;18577;19333;19336	1373;3769;4114;6391;7184;7827;7864;8194;8456;8908;9915;11351;12322;14302;14735;14736;14840;17887;18577;19333;19336	476;477	185;195	-1;-1;-1;-1;-1
P12268;P12269;B0UXP9;Q5RGV1;Q6GMG5	P12268;P12269	27;20;6;1;1	27;20;6;1;1	26;19;5;1;1	Inosine-5-monophosphate dehydrogenase 2	IMPDH2	sp|P12268|IMDH2_HUMAN Inosine-5-monophosphate dehydrogenase 2 OS=Homo sapiens OX=9606 GN=IMPDH2 PE=1 SV=2;sp|P12269|IMDH2_CRIGR Inosine-5-monophosphate dehydrogenase 2 OS=Cricetulus griseus OX=10029 GN=IMPDH2 PE=1 SV=1	5	27	27	26	58.6	58.6	57	55.804	514	514;514;514;514;544	0	323.31	14842000000	67				300	431;1274;1344;1771;1836;1868;2741;3020;3369;3471;3820;5100;5193;6058;6376;7027;7520;7521;7650;7662;9044;9238;9456;9457;9850;10239;10259	True;True;True;True;True;True;True;True;True;True;True;True;True;True;True;True;True;True;True;True;True;True;True;True;True;True;True	474;1414;1415;1489;1952;2025;2059;2060;3024;3331;3713;3827;3828;4208;5621;5720;6680;7029;7861;8398;8399;8546;8559;10083;10296;10537;10538;10539;10540;10976;11395;11416	688;689;2079;2080;2081;2180;2181;2182;2846;2946;2998;2999;3000;4347;4348;4756;4757;5313;5314;5456;5457;6000;6001;8127;8128;8275;8276;9694;9695;10162;11319;11320;12094;12095;12096;12097;12290;12291;12326;12327;12328;12329;14404;14405;14406;14693;15026;15027;15028;15029;15030;15606;16166;16167;16191;16192	837;838;2516;2517;2518;2625;2626;2627;2628;3432;3545;3608;3609;3610;5211;5212;5709;5710;5711;6379;6380;6381;6539;6540;7190;7191;7192;9786;9787;9954;9955;11695;11696;11697;11698;11699;12242;12243;13623;13624;14516;14517;14518;14519;14737;14738;14787;14788;14789;14790;17286;17287;17288;17289;17644;17645;18048;18049;18050;18051;18052;18053;18722;19361;19362;19391;19392	838;2517;2627;3432;3545;3609;5212;5711;6381;6540;7190;9787;9955;11695;12243;13623;14516;14517;14737;14788;17286;17644;18048;18053;18722;19361;19392	478;479;480;481;482;483	179;325;385;386;414;420	-1;-1;-1;-1;-1
P12955	P12955	22	22	22	Xaa-Pro dipeptidase	PEPD	sp|P12955|PEPD_HUMAN Xaa-Pro dipeptidase OS=Homo sapiens OX=9606 GN=PEPD PE=1 SV=3	1	22	22	22	56.8	56.8	56.8	54.548	493	493	0	298.37	10285000000	55				301	22;269;886;1788;2548;2693;3698;3973;4096;4137;5048;6027;7112;7303;7440;8469;8643;9097;9459;9791;10199;10210	True;True;True;True;True;True;True;True;True;True;True;True;True;True;True;True;True;True;True;True;True;True	25;297;987;988;989;990;1971;2813;2971;4081;4371;4505;4547;5562;6646;6647;7955;8165;8313;9437;9625;9626;10140;10141;10543;10910;11353;11364	29;30;406;1447;1448;1449;1450;1451;1452;1453;1454;1455;2869;2870;4051;4052;4270;4271;5824;6215;6216;6402;6459;6460;8033;8034;9643;9644;9645;11445;11446;11447;11754;11755;11963;13477;13745;13746;14477;14478;15033;15511;16117;16129	33;34;35;36;484;1769;1770;1771;1772;1773;1774;1775;1776;1777;3456;3457;3458;4827;4828;4829;5118;5119;6973;7440;7441;7644;7714;7715;9651;9652;9653;11635;11636;11637;11638;13778;13779;13780;14128;14129;14358;16105;16434;16435;17371;17372;17373;17374;18056;18603;18604;18605;18606;19307;19319	34;484;1773;3457;4827;5118;6973;7441;7644;7714;9651;11635;13779;14128;14358;16105;16434;17372;18056;18604;19307;19319	484;485;486;487;488;489;490	108;190;217;317;320;329;479	-1
P12956;P23475	P12956	9;4	9;4	9;4	X-ray repair cross-complementing protein 6	XRCC6	sp|P12956|XRCC6_HUMAN X-ray repair cross-complementing protein 6 OS=Homo sapiens OX=9606 GN=XRCC6 PE=1 SV=2	2	9	9	9	16.7	16.7	16.7	69.842	609	609;608	0	56.32	174240000	11				302	1285;1395;1565;1602;2467;4326;4374;4587;7915	True;True;True;True;True;True;True;True;True	1427;1541;1730;1768;1769;2725;4741;4796;5053;8834	2096;2248;2525;2577;2578;2579;3922;6758;6860;7309;12694;12695	2536;2702;3041;3101;3102;3103;4680;8101;8234;8827;15189;15190	2536;2702;3041;3101;4680;8101;8234;8827;15189	491	203	-1;-1
P13473	P13473	1	1	1	Lysosome-associated membrane glycoprotein 2	LAMP2	sp|P13473|LAMP2_HUMAN Lysosome-associated membrane glycoprotein 2 OS=Homo sapiens OX=9606 GN=LAMP2 PE=1 SV=2	1	1	1	1	2	2	2	44.96	410	410	0.0076394	5.9633	27563000	1				304	4538	TRUE	4997	7198	8671	8671			-1
P13489;Q8HZP9	P13489;Q8HZP9	4;3	4;3	4;3	Ribonuclease inhibitor	RNH1	sp|P13489|RINI_HUMAN Ribonuclease inhibitor OS=Homo sapiens OX=9606 GN=RNH1 PE=1 SV=2;sp|Q8HZP9|RINI_PANTR Ribonuclease inhibitor OS=Pan troglodytes OX=9598 GN=RNH1 PE=2 SV=3	2	4	4	4	14.1	14.1	14.1	49.973	461	461;461	0	29.821	117590000	4				305	2230;5557;7883;9752	True;True;True;True	2460;6120;8796;10868	3568;8842;12645;15458	4274;10648;15136;18545	4274;10648;15136;18545	496	244	-1;-1
P13639;P58252	P13639;P58252	35;32	35;32	29;26	Elongation factor 2	EEF2;Eef2	sp|P13639|EF2_HUMAN Elongation factor 2 OS=Homo sapiens OX=9606 GN=EEF2 PE=1 SV=4;sp|P58252|EF2_MOUSE Elongation factor 2 OS=Mus musculus OX=10090 GN=Eef2 PE=1 SV=2	2	35	35	29	49.3	49.3	42.9	95.337	858	858;858	0	269.91	5083400000	60				306	504;722;943;976;1588;1837;1947;1973;2461;3170;3250;3290;3518;3702;4349;4474;4475;4749;4853;4973;7081;7355;7444;8295;8474;8695;8768;8827;9382;9412;9738;10133;10246;10249;10506	True;True;True;True;True;True;True;True;True;True;True;True;True;True;True;True;True;True;True;True;True;True;True;True;True;True;True;True;True;True;True;True;True;True;True	551;803;1055;1091;1092;1754;2026;2152;2153;2182;2717;3493;3584;3627;3628;3885;3886;3887;4085;4768;4769;4916;4917;4918;5236;5348;5475;7923;7924;8220;8317;9247;9444;9684;9770;9837;9838;9839;10458;10490;10852;11283;11402;11405;11683	790;791;1160;1161;1162;1560;1614;1615;1616;2558;2947;2948;3133;3134;3173;3910;4989;5112;5176;5177;5178;5179;5526;5527;5528;5829;6811;6812;7055;7056;7057;7565;7566;7723;7724;7725;7911;11406;11407;11408;11827;11968;13230;13486;13819;13943;14059;14060;14061;14898;14940;15437;16024;16175;16178;16551;16552;16553	954;955;1404;1405;1406;1907;1966;1967;1968;3078;3546;3547;3772;3773;3814;4662;5978;6122;6198;6199;6200;6201;6615;6616;6617;6618;6978;8167;8168;8488;8489;8490;9130;9131;9132;9300;9301;9302;9517;13735;13736;13737;13738;14207;14363;15810;16115;16518;16519;16699;16846;16847;16848;17884;17937;18523;19202;19370;19374;19818;19819;19820	955;1406;1907;1966;3078;3546;3773;3814;4662;5978;6122;6201;6617;6978;8168;8488;8489;9130;9301;9517;13735;14207;14363;15810;16115;16518;16699;16848;17884;17937;18523;19202;19370;19374;19818	492;493;494;495;497;498;499;500;501;502;503;504;505;506	22;156;231;305;353;383;395;396;430;453;454;494;697;781	-1;-1
P13667	P13667	17	16	16	Protein disulfide-isomerase A4	PDIA4	sp|P13667|PDIA4_HUMAN Protein disulfide-isomerase A4 OS=Homo sapiens OX=9606 GN=PDIA4 PE=1 SV=2	1	17	16	16	34.4	32.1	32.1	72.932	645	645	0	123.25	742100000	20				307	1184;1200;1383;1645;2522;2585;2658;2749;2760;4087;6532;7606;7776;9281;9343;10191;10276	True;True;True;False;True;True;True;True;True;True;True;True;True;True;True;True;True	1311;1331;1529;1813;2785;2852;2932;3032;3043;4496;7207;8501;8683;10346;10415;11344;11436;11437	1933;1934;1956;2234;2630;4011;4012;4103;4217;4218;4358;4371;6388;10406;12232;12508;14757;14842;16103;16219;16220;16221	2344;2345;2369;2688;3158;4783;4784;4899;5053;5054;5223;5236;7629;12539;14674;14990;17722;17820;19293;19422;19423;19424	2344;2369;2688;3158;4783;4899;5053;5223;5236;7629;12539;14674;14990;17722;17820;19293;19422	507;508;509	279;488;583	-1
P13674	P13674	16	16	16	Prolyl 4-hydroxylase subunit alpha-1	P4HA1	sp|P13674|P4HA1_HUMAN Prolyl 4-hydroxylase subunit alpha-1 OS=Homo sapiens OX=9606 GN=P4HA1 PE=1 SV=2	1	16	16	16	42.1	42.1	42.1	61.049	534	534	0	123.53	1306300000	19				308	191;806;1433;1485;2747;3670;3764;4562;4829;5010;6015;6114;7619;9259;9907;10253	True;True;True;True;True;True;True;True;True;True;True;True;True;True;True;True	208;897;1581;1645;3030;4048;4151;5025;5323;5514;6633;6742;8514;10320;11037;11409;11410	266;1287;2310;2420;2421;4356;5768;5919;7247;7689;7967;9626;9773;12250;14724;15693;15694;16183;16184	309;1554;2783;2929;2930;5221;6896;7093;8731;9265;9581;11617;11781;14694;17685;18831;18832;19382;19383	309;1554;2783;2929;5221;6896;7093;8731;9265;9581;11617;11781;14694;17685;18831;19382	510;511	187;252	-1
P13796;Q61233	P13796;Q61233	12;7	5;2	5;2	Plastin-2	LCP1;Lcp1	sp|P13796|PLSL_HUMAN Plastin-2 OS=Homo sapiens OX=9606 GN=LCP1 PE=1 SV=6;sp|Q61233|PLSL_MOUSE Plastin-2 OS=Mus musculus OX=10090 GN=Lcp1 PE=1 SV=4	2	12	5	5	19.3	9.6	9.6	70.288	627	627;627	0	34.295	130670000	5				309	465;953;2943;4243;4995;5440;6242;6626;6883;9745;10184;10495	False;True;True;True;False;False;False;False;True;False;False;True	511;1066;3250;4656;5498;5997;6882;7347;7348;7706;10860;11337;11670	736;1574;1575;4656;6614;7943;8677;9964;10593;10594;11103;15448;16095;16535	890;1921;1922;5592;7906;9556;10441;11987;12745;12746;13363;18535;19285;19800	890;1922;5592;7906;9556;10441;11987;12746;13363;18535;19285;19800	512	166	-1;-1
P13797;Q14651	P13797	24;3	24;3	17;2	Plastin-3	PLS3	sp|P13797|PLST_HUMAN Plastin-3 OS=Homo sapiens OX=9606 GN=PLS3 PE=1 SV=4	2	24	24	17	44.3	44.3	34.6	70.81	630	630;629	0	224.33	3203700000	33				310	225;465;864;932;1209;1970;3998;4107;4351;4503;4995;5440;5990;6242;6626;6799;7452;7810;9745;10079;10103;10184;10425;10496	True;True;True;True;True;True;True;True;True;True;True;True;True;True;True;True;True;True;True;True;True;True;True;True	247;511;964;1042;1342;1343;2179;4400;4401;4516;4771;4957;5498;5997;6603;6882;7347;7348;7607;8325;8719;10860;11223;11249;11337;11598;11671	326;327;736;1410;1517;1518;1975;1976;3169;6257;6258;6259;6260;6413;6414;6814;7141;7943;8677;9588;9964;10593;10594;10958;11981;12552;15448;15949;15950;15982;15983;16095;16438;16439;16536	386;387;890;1719;1842;1843;2395;2396;3809;3810;7484;7485;7486;7487;7655;7656;8170;8601;9556;10441;11572;11987;12745;12746;13192;14377;15036;18535;19122;19123;19159;19160;19285;19690;19691;19801	386;890;1719;1843;2395;3810;7486;7655;8170;8601;9556;10441;11572;11987;12746;13192;14377;15036;18535;19123;19160;19285;19691;19801	512;513;514;515;516;517;518	149;169;265;325;614;616;623	-1;-1
P13798	P13798	5	5	5	Acylamino-acid-releasing enzyme	APEH	sp|P13798|ACPH_HUMAN Acylamino-acid-releasing enzyme OS=Homo sapiens OX=9606 GN=APEH PE=1 SV=4	1	5	5	5	8.1	8.1	8.1	81.224	732	732	0	31.597	106780000	4				311	450;6599;7846;8970;9972	True;True;True;True;True	496;7304;8759;10001;11109	720;10530;12602;14297;15784	871;12676;15091;17169;18929	871;12676;15091;17169;18929	519;520	528;670	-1
P13861	P13861	13	10	10	cAMP-dependent protein kinase type II-alpha regulatory subunit	PRKAR2A	sp|P13861|KAP2_HUMAN cAMP-dependent protein kinase type II-alpha regulatory subunit OS=Homo sapiens OX=9606 GN=PRKAR2A PE=1 SV=2	1	13	10	10	43.1	32.9	32.9	45.518	404	404	0	98.762	1183800000	15				312	96;108;140;629;1214;3566;3578;6116;6587;6980;7004;7801;9904	True;True;True;True;True;False;False;False;True;True;True;True;True	104;116;150;705;1350;3937;3951;3952;6744;7283;7284;7811;7837;7838;8710;11034	127;141;142;189;190;1029;1984;5592;5593;5609;5610;5611;9775;10505;10506;11246;11288;11289;11290;12543;15689;15690	150;164;165;221;222;1248;2404;6687;6688;6689;6708;6709;6710;11783;12651;12652;13531;13587;13588;13589;15026;18825;18826;18827	150;164;222;1248;2404;6689;6709;11783;12652;13531;13589;15026;18825	521;522;523	155;212;251	-1
P40925;P14152	P40925;P14152	1;1	1;1	1;1	Malate dehydrogenase, cytoplasmic	MDH1;Mdh1	sp|P40925|MDHC_HUMAN Malate dehydrogenase, cytoplasmic OS=Homo sapiens OX=9606 GN=MDH1 PE=1 SV=4;sp|P14152|MDHC_MOUSE Malate dehydrogenase, cytoplasmic OS=Mus musculus OX=10090 GN=Mdh1 PE=1 SV=3	2	1	1	1	5.1	5.1	5.1	36.426	334	334;334	0.00083542	6.938	12137000	1				313	9568	TRUE	10661	15185	18225	18225			-1;-1
P14174	P14174	1	1	1	Macrophage migration inhibitory factor	MIF	sp|P14174|MIF_HUMAN Macrophage migration inhibitory factor OS=Homo sapiens OX=9606 GN=MIF PE=1 SV=4	1	1	1	1	7.8	7.8	7.8	12.476	115	115	0.0016129	6.4917	40908000	1				314	5775	TRUE	6356	9271	11213	11213			-1
P14373	P14373	1	1	1	Zinc finger protein RFP	TRIM27	sp|P14373|TRI27_HUMAN Zinc finger protein RFP OS=Homo sapiens OX=9606 GN=TRIM27 PE=1 SV=1	1	1	1	1	2.9	2.9	2.9	58.489	513	513	0.0016434	6.6753	10335000	1				315	3289	TRUE	3626	5175	6197	6197			-1
P14384	P14384	6	6	6	Carboxypeptidase M	CPM	sp|P14384|CBPM_HUMAN Carboxypeptidase M OS=Homo sapiens OX=9606 GN=CPM PE=1 SV=2	1	6	6	6	17.2	17.2	17.2	50.513	443	443	0	40.369	197390000	7				316	2315;4271;6077;7068;8235;10502	True;True;True;True;True;True	2559;4684;6699;7908;9179;11678;11679	3698;6683;9719;11382;13143;13144;16544;16545	4422;8013;11724;13700;15713;15714;19811;19812	4422;8013;11724;13700;15714;19811	524;525;526	82;122;125	-1
P14618;P52480;Q29536;P30613	P14618;P52480	48;34;1;1	48;34;1;1	48;34;1;1	Pyruvate kinase PKM	PKM;Pkm	sp|P14618|KPYM_HUMAN Pyruvate kinase PKM OS=Homo sapiens OX=9606 GN=PKM PE=1 SV=4;sp|P52480|KPYM_MOUSE Pyruvate kinase PKM OS=Mus musculus OX=10090 GN=Pkm PE=1 SV=4	4	48	48	48	82.3	82.3	82.3	57.936	531	531;531;574;574	0	323.31	396720000000	377				317	199;302;646;733;962;966;1515;1732;1733;2633;2738;3072;3143;3152;3153;3156;3310;3583;3584;3697;4151;4674;4784;4810;4811;4905;4906;4931;4932;5272;5358;5983;6726;7185;7301;7306;7368;7373;7494;7656;7702;7831;8033;8134;8503;8602;8603;9736	True;True;True;True;True;True;True;True;True;True;True;True;True;True;True;True;True;True;True;True;True;True;True;True;True;True;True;True;True;True;True;True;True;True;True;True;True;True;True;True;True;True;True;True;True;True;True;True	218;219;333;334;335;723;816;1077;1081;1679;1910;1911;2904;2905;3020;3021;3388;3464;3473;3474;3475;3478;3651;3957;3958;4080;4561;5153;5154;5274;5303;5304;5405;5406;5407;5433;5434;5808;5910;6596;7498;7499;8038;8162;8163;8168;8169;8170;8234;8239;8371;8552;8553;8605;8740;8965;9070;9071;9072;9073;9475;9580;9581;10849;10850	276;277;278;279;280;281;282;283;284;285;286;287;288;289;290;291;292;293;294;481;482;483;484;485;486;487;488;489;490;491;492;493;494;1049;1179;1588;1589;1590;1594;1595;1596;1597;2463;2464;2465;2466;2771;2772;2773;2774;2775;2776;2777;2778;2779;2780;2781;2782;2783;2784;2785;2786;2787;2788;2789;4166;4167;4168;4169;4170;4171;4333;4334;4335;4336;4337;4338;4339;4340;4341;4342;4343;4862;4863;4952;4953;49…	321;322;323;324;325;326;327;328;329;330;331;332;333;334;335;336;337;338;339;340;341;342;343;344;345;346;347;348;349;350;351;352;353;590;591;592;593;594;595;596;597;598;599;600;601;602;603;604;605;606;607;608;609;610;611;1271;1272;1428;1935;1936;1937;1941;1942;1943;1944;1945;1946;1947;2976;2977;2978;2979;2980;3327;3328;3329;3330;3331;3332;3333;3334;3335;3336;3337;3338;3339;3340;3341;3342;3343;3344…	348;609;1271;1428;1936;1943;2979;3333;3354;4974;5202;5836;5931;5946;5950;5955;6293;6719;6723;6970;7733;9020;9191;9240;9241;9385;9391;9432;9439;10113;10319;11553;13033;13923;14124;14134;14231;14238;14463;14760;14869;15062;15371;15559;16157;16323;16340;18520	527;528;529;530;531;532;533;534;535;536;537;538;539	22;30;64;69;149;239;291;330;334;360;377;494;525	-1;-1;-1;-1
P14625;Q58FF3	P14625	23;3	22;3	22;3	Endoplasmin	HSP90B1	sp|P14625|ENPL_HUMAN Endoplasmin OS=Homo sapiens OX=9606 GN=HSP90B1 PE=1 SV=1	2	23	22	22	37.4	35.9	35.9	92.468	803	803;399	0	162.52	2385000000	27				318	1310;1854;1861;1902;2184;2407;2480;2920;3398;3658;3715;4025;4934;5719;6234;7032;8060;8086;8631;8683;8701;9138;9399	True;True;True;True;False;True;True;True;True;True;True;True;True;True;True;True;True;True;True;True;True;True;True	1453;2044;2052;2102;2411;2660;2741;3226;3743;4036;4098;4430;5436;6295;6874;7867;7868;8992;9020;9610;9670;9671;9693;10185;10475;10476;10477	2131;2977;2988;2989;3072;3501;3831;3952;4627;5350;5753;5845;6299;7845;9168;9169;9954;11328;11329;11330;11331;12898;12929;13719;13804;13805;13828;14545;14921;14922;14923;14924	2571;3585;3597;3598;3707;4199;4569;4718;5561;6420;6880;6995;7531;9441;11077;11078;11974;13632;13633;13634;13635;15418;15451;16402;16403;16501;16502;16532;17466;17917;17918;17919;17920	2571;3585;3597;3707;4199;4569;4718;5561;6420;6880;6995;7531;9441;11077;11974;13633;15418;15451;16402;16501;16532;17466;17917	540;541;542;543	154;293;425;426	-1;-1
P14635;O95067	P14635	7;1	7;1	7;1	G2/mitotic-specific cyclin-B1	CCNB1	sp|P14635|CCNB1_HUMAN G2/mitotic-specific cyclin-B1 OS=Homo sapiens OX=9606 GN=CCNB1 PE=1 SV=1	2	7	7	7	20.3	20.3	20.3	48.337	433	433;398	0	44.917	186290000	7				319	524;1324;4649;7324;7799;9798;9863	True;True;True;True;True;True;True	578;1468;5126;8188;8708;10918;10989	833;2151;7435;11787;12541;15520;15637	1015;2595;8986;14163;15024;18615;18772	1015;2595;8986;14163;15024;18615;18772	544	88	-1;-1
P14866	P14866	4	4	4	Heterogeneous nuclear ribonucleoprotein L	HNRNPL	sp|P14866|HNRPL_HUMAN Heterogeneous nuclear ribonucleoprotein L OS=Homo sapiens OX=9606 GN=HNRNPL PE=1 SV=2	1	4	4	4	11.5	11.5	11.5	64.132	589	589	0	24.241	104300000	3				321	400;2961;8957;10283	True;True;True;True	438;3268;9987;11446	645;4676;14278;14279;16232	793;5612;17149;17150;19437	793;5612;17149;19437	547	444	-1
P14868;P04802;B7XHQ4	P14868	30;2;1	30;2;1	30;2;1	Aspartate--tRNA ligase, cytoplasmic	DARS	sp|P14868|SYDC_HUMAN Aspartate--tRNA ligase, cytoplasmic OS=Homo sapiens OX=9606 GN=DARS PE=1 SV=2	3	30	30	30	65.7	65.7	65.7	57.136	501	501;557;474	0	264.11	13111000000	51				322	141;489;1749;2077;2128;2129;2396;2713;2803;3166;3229;4250;4265;4322;4786;5462;5810;6065;6162;7084;7416;7450;7537;7563;9050;9413;9954;10225;10275;10435	True;True;True;True;True;True;True;True;True;True;True;True;True;True;True;True;True;True;True;True;True;True;True;True;True;True;True;True;True;True	151;535;1928;1929;2296;2297;2353;2354;2649;2991;3091;3488;3561;4663;4678;4737;5276;6020;6397;6687;6797;7927;8288;8323;8420;8452;10089;10491;11090;11091;11379;11434;11435;11609	191;766;767;768;2817;2818;3344;3345;3346;3426;3427;3428;3429;3430;3819;4296;4297;4438;4984;5085;6625;6626;6645;6646;6754;7629;8704;9319;9704;9705;9847;11412;11413;11931;11979;12127;12163;12164;14412;14941;15762;15763;15764;16147;16215;16216;16217;16218;16453	223;928;929;930;3401;3402;4024;4025;4026;4117;4118;4119;4120;4121;4557;5148;5149;5320;5972;6092;7925;7926;7955;7956;8096;8097;9200;10469;10470;11268;11709;11710;11857;11858;13742;13743;14325;14375;14553;14591;14592;17295;17938;18906;18907;18908;19339;19417;19418;19419;19420;19421;19705	223;928;3401;4024;4117;4121;4557;5148;5320;5972;6092;7925;7955;8097;9200;10469;11268;11710;11857;13742;14325;14375;14553;14592;17295;17938;18907;19339;19417;19705	548;549;550;551;552;553;554	18;34;256;354;362;404;478	-1;-1;-1
P15170;Q8IYD1;Q149F3	P15170;Q8IYD1;Q149F3	2;1;1	2;1;1	2;1;1	Eukaryotic peptide chain release factor GTP-binding subunit ERF3A;Eukaryotic peptide chain release factor GTP-binding subunit ERF3B	GSPT1;GSPT2;Gspt2	sp|P15170|ERF3A_HUMAN Eukaryotic peptide chain release factor GTP-binding subunit ERF3A OS=Homo sapiens OX=9606 GN=GSPT1 PE=1 SV=1;sp|Q8IYD1|ERF3B_HUMAN Eukaryotic peptide chain release factor GTP-binding subunit ERF3B OS=Homo sapiens OX=9606 GN=GSPT2 PE=1	3	2	2	2	7.2	7.2	7.2	55.755	499	499;628;632	0	13.909	30132000	1				323	3810;3919	True;True	4198;4312	5984;6137	7168;7347	7168;7347			-1;-1;-1
P15289	P15289	4	4	4	Arylsulfatase A;Arylsulfatase A component B;Arylsulfatase A component C	ARSA	sp|P15289|ARSA_HUMAN Arylsulfatase A OS=Homo sapiens OX=9606 GN=ARSA PE=1 SV=3	1	4	4	4	14	14	14	53.588	507	507	0	32.172	51345000	2				324	703;1489;3163;10398	True;True;True;True	783;1649;3485;11564	1131;2425;4980;16398	1368;2934;5967;19648	1368;2934;5967;19648	555;556	202;209	-1
P15309	P15309	2	2	2	Prostatic acid phosphatase;PAPf39	ACPP	sp|P15309|PPAP_HUMAN Prostatic acid phosphatase OS=Homo sapiens OX=9606 GN=ACPP PE=1 SV=3	1	2	2	2	6	6	6	44.566	386	386	0	11.546	6725000	2				325	1171;2227	True;True	1296;2457	1915;3565	2325;4271	2325;4271			-1
P15529	P15529	2	2	2	Membrane cofactor protein	CD46	sp|P15529|MCP_HUMAN Membrane cofactor protein OS=Homo sapiens OX=9606 GN=CD46 PE=1 SV=3	1	2	2	2	6.4	6.4	6.4	43.747	392	392	0	12.4	91597000	3				327	3621;7317	True;True	3996;8181	5679;5680;11780	6794;6795;14156	6794;14156			-1
P15586	P15586	6	6	6	N-acetylglucosamine-6-sulfatase	GNS	sp|P15586|GNS_HUMAN N-acetylglucosamine-6-sulfatase OS=Homo sapiens OX=9606 GN=GNS PE=1 SV=3	1	6	6	6	11.8	11.8	11.8	62.081	552	552	0	37.142	298770000	5				328	261;4570;6926;8809;9003;10150	True;True;True;True;True;True	289;5035;7750;9818;10037;11302	394;7286;11163;14008;14340;16044	471;8801;13434;16778;17215;19223	471;8801;13434;16778;17215;19223	557;558	391;394	-1
P15848;P33727	P15848;P33727	5;3	5;3	5;3	Arylsulfatase B	ARSB	sp|P15848|ARSB_HUMAN Arylsulfatase B OS=Homo sapiens OX=9606 GN=ARSB PE=1 SV=1;sp|P33727|ARSB_FELCA Arylsulfatase B OS=Felis catus OX=9685 GN=ARSB PE=2 SV=1	2	5	5	5	15.2	15.2	15.2	59.687	533	533;535	0	34.201	219620000	5				329	3201;3680;4150;8753;8837	True;True;True;True;True	3528;4059;4560;9753;9850	5042;5783;6475;13925;14088	6040;6914;7732;16678;16892	6040;6914;7732;16678;16892			-1;-1
P16278;Q9TRY9	P16278	10;2	10;2	10;2	Beta-galactosidase	GLB1	sp|P16278|BGAL_HUMAN Beta-galactosidase OS=Homo sapiens OX=9606 GN=GLB1 PE=1 SV=2	2	10	10	10	19.9	19.9	19.9	76.074	677	677;668	0	67.373	917100000	12				331	950;3516;3846;7471;8245;8395;8655;9768;9779;10328	True;True;True;True;True;True;True;True;True;True	1063;3882;4236;8346;9189;9357;9640;10884;10895;11491	1571;5521;6035;6036;12013;12014;13157;13383;13764;15479;15491;16291;16292	1918;6610;7230;7231;14413;14414;15730;15994;16453;18568;18582;19503;19504	1918;6610;7231;14414;15730;15994;16453;18568;18582;19503			-1;-1
P16298;P48453	P16298;P48453	10;10	5;5	5;5	Serine/threonine-protein phosphatase 2B catalytic subunit beta isoform	PPP3CB;Ppp3cb	sp|P16298|PP2BB_HUMAN Serine/threonine-protein phosphatase 2B catalytic subunit beta isoform OS=Homo sapiens OX=9606 GN=PPP3CB PE=1 SV=2;sp|P48453|PP2BB_MOUSE Serine/threonine-protein phosphatase 2B catalytic subunit beta isoform OS=Mus musculus OX=10090 G	2	10	5	5	20.6	11.1	11.1	59.024	524	524;525	0	32.141	104560000	5				332	1903;3223;3454;3893;4083;4462;5486;7583;10237;10355	False;True;True;False;True;True;False;True;False;False	2103;3555;3804;4284;4491;4896;6044;8476;11392;11393;11518	3073;5077;5425;6098;6099;6382;7021;8729;12196;16163;16164;16327	3708;6084;6505;7297;7298;7299;7623;8453;10500;14625;19358;19359;19550	3708;6084;6505;7297;7623;8453;10500;14625;19358;19550	560;561	338;440	-1;-1
P16435	P16435	14	14	14	NADPH--cytochrome P450 reductase	POR	sp|P16435|NCPR_HUMAN NADPH--cytochrome P450 reductase OS=Homo sapiens OX=9606 GN=POR PE=1 SV=2	1	14	14	14	32.6	32.6	32.6	76.689	677	677	0	103.85	644590000	17				333	575;822;1662;2490;2603;3669;3855;3926;6966;7889;8954;9151;9502;10240	True;True;True;True;True;True;True;True;True;True;True;True;True;True	634;635;914;915;1835;2752;2871;4047;4245;4319;7797;8802;9984;10200;10593;11396	937;938;939;1306;1307;2666;3968;4127;5767;6047;6146;11229;12652;14273;14274;14566;15098;16168;16169	1152;1153;1154;1575;1576;3208;4736;4928;6895;7243;7358;13514;15143;17143;17144;17493;18123;19363;19364	1154;1575;3208;4736;4928;6895;7243;7358;13514;15143;17144;17493;18123;19364	562;563;564;565	184;511;530;653	-1
P16615;O14983;Q64518;Q93084	P16615;O14983	4;3;1;1	4;3;1;1	4;3;1;1	Sarcoplasmic/endoplasmic reticulum calcium ATPase 2;Sarcoplasmic/endoplasmic reticulum calcium ATPase 1	ATP2A2;ATP2A1	sp|P16615|AT2A2_HUMAN Sarcoplasmic/endoplasmic reticulum calcium ATPase 2 OS=Homo sapiens OX=9606 GN=ATP2A2 PE=1 SV=1;sp|O14983|AT2A1_HUMAN Sarcoplasmic/endoplasmic reticulum calcium ATPase 1 OS=Homo sapiens OX=9606 GN=ATP2A1 PE=1 SV=1	4	4	4	4	6	6	6	114.76	1042	1042;1001;1038;1043	0	29.108	74270000	4				334	1318;6828;7075;8211	True;True;True;True	1462;7644;7915;9154	2145;11015;11393;13109	2587;13259;13713;15677	2587;13259;13713;15677	566	207	-1;-1;-1;-1
P16989;Q9Y2T7	P16989;Q9Y2T7	4;2	2;0	2;0	Y-box-binding protein 3;Y-box-binding protein 2	YBX3;YBX2	sp|P16989|YBOX3_HUMAN Y-box-binding protein 3 OS=Homo sapiens OX=9606 GN=YBX3 PE=1 SV=4;sp|Q9Y2T7|YBOX2_HUMAN Y-box-binding protein 2 OS=Homo sapiens OX=9606 GN=YBX2 PE=1 SV=2	2	4	2	2	16.1	12.1	12.1	40.089	372	372;364	0	12.258	64774000	3				335	1849;3074;6880;7274	False;True;False;True	2039;3390;7703;8134	2970;4865;11098;11099;11717	3575;5838;13358;13359;14088;14089	3575;5838;13359;14088			-1;-1
P17066;P48741	P17066;P48741	8;6	1;1	1;1	Heat shock 70 kDa protein 6;Putative heat shock 70 kDa protein 7	HSPA6;HSPA7	sp|P17066|HSP76_HUMAN Heat shock 70 kDa protein 6 OS=Homo sapiens OX=9606 GN=HSPA6 PE=1 SV=2;sp|P48741|HSP77_HUMAN Putative heat shock 70 kDa protein 7 OS=Homo sapiens OX=9606 GN=HSPA7 PE=5 SV=2	2	8	1	1	13.2	1.7	1.7	71.027	643	643;367	0	7.4611	309360000	1				336	720;779;2667;4311;5887;8468;9075;9350	False;False;False;False;False;False;False;True	801;866;2942;4725;6481;9436;10116;10422	1156;1157;1242;1243;4228;6736;6737;9420;13476;14447;14448;14851	1400;1401;1499;1500;5064;8076;8077;11376;16104;17331;17332;17333;17831	1401;1499;5064;8077;11376;16104;17331;17831			-1;-1
P17655	P17655	1	1	1	Calpain-2 catalytic subunit	CAPN2	sp|P17655|CAN2_HUMAN Calpain-2 catalytic subunit OS=Homo sapiens OX=9606 GN=CAPN2 PE=1 SV=6	1	1	1	1	1.6	1.6	1.6	79.994	700	700	0	7.4308	12098000	1				338	7132	TRUE	7976	11474	13809	13809			-1
P17812	P17812	7	7	7	CTP synthase 1	CTPS1	sp|P17812|PYRG1_HUMAN CTP synthase 1 OS=Homo sapiens OX=9606 GN=CTPS1 PE=1 SV=2	1	7	7	7	17.4	17.4	17.4	66.69	591	591	0	51.597	170780000	7				340	2291;2932;5806;7311;7703;9794;10311	True;True;True;True;True;True;True	2533;3239;6393;8175;8606;10913;11474	3662;4645;9313;11771;12400;15514;15515;16270	4378;5580;11259;14145;14872;18609;18610;19482	4378;5580;11259;14145;14872;18610;19482			-1
P17844;A5A6J2;A6RGE3;Q1DP69;P0CQ77;P0CQ76	P17844;A5A6J2	17;16;2;2;1;1	17;16;2;2;1;1	11;11;1;1;0;0	Probable ATP-dependent RNA helicase DDX5	DDX5	sp|P17844|DDX5_HUMAN Probable ATP-dependent RNA helicase DDX5 OS=Homo sapiens OX=9606 GN=DDX5 PE=1 SV=1;sp|A5A6J2|DDX5_PANTR Probable ATP-dependent RNA helicase DDX5 OS=Pan troglodytes OX=9598 GN=DDX5 PE=2 SV=1	6	17	17	11	30	30	19.5	69.147	614	614;614;542;545;540;540	0	116.66	1668000000	20				341	647;1683;1774;2141;3006;3134;3386;3676;4702;5897;6658;7378;7498;7779;8598;8767;9084	True;True;True;True;True;True;True;True;True;True;True;True;True;True;True;True;True	724;1858;1955;2367;3316;3455;3730;4054;5185;6493;7389;7390;7391;8244;8245;8375;8686;9576;9769;10126	1050;2702;2849;3443;4734;4735;4943;5334;5775;7501;9447;10656;10657;10658;11859;11860;11861;12058;12512;13664;13942;14461	1273;1274;3251;3435;4134;5677;5678;5920;6402;6903;9058;11412;12826;12827;12828;14246;14247;14248;14468;14994;16318;16698;17349	1274;3251;3435;4134;5677;5920;6402;6903;9058;11412;12826;14248;14468;14994;16318;16698;17349	81;82;570	106;253;256	-1;-1;-1;-1;-1;-1
P17858;Q180P4	P17858;Q180P4	2;1	1;0	1;0	ATP-dependent 6-phosphofructokinase, liver type	PFKL	sp|P17858|PFKAL_HUMAN ATP-dependent 6-phosphofructokinase, liver type OS=Homo sapiens OX=9606 GN=PFKL PE=1 SV=6;sp|Q180P4|PFKA_PEPD6 ATP-dependent 6-phosphofructokinase OS=Peptoclostridium difficile (strain 630) OX=272563 GN=pfkA PE=3 SV=1	2	2	1	1	2.3	1.2	1.2	85.018	780	780;319	0.0076161	5.9333	7044400	1				342	5767;9978	True;False	6348;11115	9263;15790	11204;18935	11204;18935			-1;-1
P17980	P17980	14	14	13	26S protease regulatory subunit 6A	PSMC3	sp|P17980|PRS6A_HUMAN 26S proteasome regulatory subunit 6A OS=Homo sapiens OX=9606 GN=PSMC3 PE=1 SV=3	1	14	14	13	36.2	36.2	32.6	49.203	439	439	0	109.73	499630000	21				343	664;1591;2098;2109;3105;4948;5037;5243;5785;6710;6759;7590;9303;9939	True;True;True;True;True;True;True;True;True;True;True;True;True;True	741;1757;2319;2332;3424;3425;5450;5549;5773;6367;7474;7547;8483;10369;11072	1071;1072;2562;2563;3375;3376;3398;4906;4907;4908;7862;8013;8346;9282;10784;10880;12204;12205;14788;15741	1296;1297;3082;3083;3084;4060;4061;4085;5882;5883;5884;9458;9631;10030;11225;12990;13110;14633;14634;17760;17761;18883	1297;3083;4060;4085;5882;9458;9631;10030;11225;12990;13110;14634;17761;18883	571;572;573;574	69;356;373;421	-1
P17987;P11983	P17987;P11983	30;22	30;22	30;22	T-complex protein 1 subunit alpha	TCP1;Tcp1	sp|P17987|TCPA_HUMAN T-complex protein 1 subunit alpha OS=Homo sapiens OX=9606 GN=TCP1 PE=1 SV=1;sp|P11983|TCPA_MOUSE T-complex protein 1 subunit alpha OS=Mus musculus OX=10090 GN=Tcp1 PE=1 SV=3	2	30	30	30	71.8	71.8	71.8	60.343	556	556;556	0	323.31	30385000000	98				344	248;744;1091;1111;2358;2489;2599;3096;3838;4024;4076;4279;4358;5631;5632;5807;6564;6688;8201;8372;8374;8416;8532;9021;9590;9591;10125;10261;10324;10442	True;True;True;True;True;True;True;True;True;True;True;True;True;True;True;True;True;True;True;True;True;True;True;True;True;True;True;True;True;True	274;828;1213;1235;2606;2751;2867;3413;3414;3415;4228;4429;4484;4692;4779;4780;6199;6200;6394;7254;7255;7436;7437;9144;9329;9330;9331;9334;9335;9379;9507;10057;10684;10685;11275;11418;11487;11616	373;374;1192;1193;1791;1826;1827;3760;3965;3966;3967;4121;4122;4123;4893;4894;4895;4896;6025;6026;6027;6297;6298;6372;6693;6694;6824;6825;6826;6827;8950;8951;8952;9314;9315;10469;10470;10471;10472;10473;10719;10720;10721;10722;10723;10724;10725;13097;13098;13341;13342;13343;13344;13345;13346;13347;13348;13349;13354;13355;13356;13357;13408;13574;13575;14371;15218;15219;15220;16016;16194;16195;1628…	446;447;448;1442;1443;2180;2223;2224;4492;4733;4734;4735;4921;4922;4923;4924;5867;5868;5869;5870;7219;7220;7221;7222;7529;7530;7612;8024;8025;8026;8180;8181;8182;8183;8184;8185;10779;10780;10781;11260;11261;11262;12611;12612;12613;12614;12615;12616;12617;12618;12619;12899;12900;12901;12902;12903;12904;12905;12906;12907;12908;12909;15661;15662;15663;15664;15665;15666;15947;15948;15949;15950;15951;…	446;1442;2180;2224;4492;4733;4923;5868;7220;7529;7612;8026;8181;10779;10780;11260;12612;12900;15662;15951;15964;16027;16212;17252;18260;18262;19194;19394;19498;19721	575;576;577;578;579;580;581;582;583;584;585;586	1;23;44;206;209;225;295;306;344;384;388;430	-1;-1
P18031;O13016	P18031	6;1	6;1	6;1	Tyrosine-protein phosphatase non-receptor type 1	PTPN1	sp|P18031|PTN1_HUMAN Tyrosine-protein phosphatase non-receptor type 1 OS=Homo sapiens OX=9606 GN=PTPN1 PE=1 SV=1	2	6	6	6	22.3	22.3	22.3	49.966	435	435;434	0	53.881	158400000	6				345	1905;2229;2766;2966;3600;5656	True;True;True;True;True;True	2105;2459;3049;3273;3974;6228	3075;3567;4378;4681;5642;9064	3710;4273;5243;5617;6748;10939	3710;4273;5243;5617;6748;10939	587;588	282;364	-1;-1
P18206	P18206	2	2	2	Vinculin	VCL	sp|P18206|VINC_HUMAN Vinculin OS=Homo sapiens OX=9606 GN=VCL PE=1 SV=4	1	2	2	2	2	2	2	123.8	1134	1134	0	13.095	35299000	2				346	714;4545	True;True	794;5007	1146;7225	1390;8706	1390;8706			-1
P18858	P18858	6	6	6	DNA ligase 1	LIG1	sp|P18858|DNLI1_HUMAN DNA ligase 1 OS=Homo sapiens OX=9606 GN=LIG1 PE=1 SV=1	1	6	6	6	8.9	8.9	8.9	101.73	919	919	0	35.33	110400000	4				347	4101;4319;5145;6246;7486;7582	True;True;True;True;True;True	4510;4734;5670;6886;8363;8475	6407;6750;8198;9968;12038;12195	7649;8092;9866;11991;14442;14624	7649;8092;9866;11991;14442;14624	589;590	501;543	-1
P19022;P55283	P19022	6;1	6;1	6;1	Cadherin-2	CDH2	sp|P19022|CADH2_HUMAN Cadherin-2 OS=Homo sapiens OX=9606 GN=CDH2 PE=1 SV=4	2	6	6	6	12.3	12.3	12.3	99.808	906	906;916	0	47.75	278740000	5				348	2797;5984;6538;7523;7816;10217	True;True;True;True;True;True	3084;6597;7218;8401;8725;11371	4426;9581;10426;12099;12558;16137	5307;11561;12564;14521;15043;19328	5307;11561;12564;14521;15043;19328	591	809	-1;-1
P19338	P19338	14	14	14	Nucleolin	NCL	sp|P19338|NUCL_HUMAN Nucleolin OS=Homo sapiens OX=9606 GN=NCL PE=1 SV=3	1	14	14	14	22.4	22.4	22.4	76.613	710	710	0	111.56	1208900000	22				349	464;1768;2486;2743;3445;4882;5439;6868;8106;8749;8917;9346;9945;9966	True;True;True;True;True;True;True;True;True;True;True;True;True;True	510;1948;1949;2747;3026;3795;5379;5996;7688;9042;9749;9937;10418;11080;11103	735;2842;2843;3960;4350;5414;7762;7763;8676;11076;12960;13920;14209;14210;14845;14846;15750;15751;15777	889;3428;3429;4728;5214;6490;9342;9343;10440;13336;15498;16673;17067;17068;17069;17823;17824;17825;17826;18892;18893;18922	889;3428;4728;5214;6490;9342;10440;13336;15498;16673;17068;17825;18893;18922	592	630	-1
P20042	P20042	15	15	15	Eukaryotic translation initiation factor 2 subunit 2	EIF2S2	sp|P20042|IF2B_HUMAN Eukaryotic translation initiation factor 2 subunit 2 OS=Homo sapiens OX=9606 GN=EIF2S2 PE=1 SV=2	1	15	15	15	57.1	57.1	57.1	38.388	333	333	0	109.64	968780000	17				350	1064;1124;1707;2120;2483;2565;2877;3015;4165;4180;5142;6463;8311;8745;9028	True;True;True;True;True;True;True;True;True;True;True;True;True;True;True	1184;1248;1883;2345;2744;2830;3175;3325;4575;4590;5667;7122;9265;9745;10065	1743;1844;2736;3414;3956;3957;4070;4563;4747;6501;6520;8194;10294;13262;13916;14381	2119;2120;2244;3290;4104;4723;4724;4850;5476;5693;7760;7782;9862;12399;15848;16669;17263	2119;2244;3290;4104;4724;4850;5476;5693;7760;7782;9862;12399;15848;16669;17263	593;594;595	120;194;204	-1
P20248	P20248	6	6	6	Cyclin-A2	CCNA2	sp|P20248|CCNA2_HUMAN Cyclin-A2 OS=Homo sapiens OX=9606 GN=CCNA2 PE=1 SV=2	1	6	6	6	23.1	23.1	23.1	48.55	432	432	0	42.037	101200000	6				351	661;1748;2666;6152;7547;10294	True;True;True;True;True;True	738;1927;2941;6787;8434;11457	1068;2816;4227;9835;12142;16246	1293;3400;5063;11845;14569;19452	1293;3400;5063;11845;14569;19452			-1
P20839	P20839	6	5	5	Inosine-5-monophosphate dehydrogenase 1	IMPDH1	sp|P20839|IMDH1_HUMAN Inosine-5-monophosphate dehydrogenase 1 OS=Homo sapiens OX=9606 GN=IMPDH1 PE=1 SV=2	1	6	5	5	17.5	16	16	55.405	514	514	0	37.083	108260000	6				352	1264;1273;1771;2740;4878;6057	True;True;False;True;True;True	1404;1413;1952;3023;5375;6679	2067;2078;2846;4345;4346;7757;9693	2503;2515;3432;5209;5210;9337;11694	2503;2515;3432;5210;9337;11694	596	179	-1
P21281;P15313	P21281	25;6	25;6	25;6	V-type proton ATPase subunit B, brain isoform	ATP6V1B2	sp|P21281|VATB2_HUMAN V-type proton ATPase subunit B, brain isoform OS=Homo sapiens OX=9606 GN=ATP6V1B2 PE=1 SV=3	2	25	25	25	78.3	78.3	78.3	56.5	511	511;513	0	246.61	6808400000	58				353	909;912;1246;3215;3358;3541;4003;4534;4772;4833;5256;6945;7254;7492;7696;7891;8044;8127;8990;9022;9100;9128;9405;10179;10180	True;True;True;True;True;True;True;True;True;True;True;True;True;True;True;True;True;True;True;True;True;True;True;True;True	1016;1019;1384;3545;3546;3702;3912;4406;4407;4991;5260;5261;5262;5327;5787;7773;8114;8369;8598;8804;8805;8976;9063;10023;10058;10144;10175;10483;11332;11333	1483;1484;1487;1488;2039;2040;5063;5064;5300;5558;5559;6266;6267;6268;6269;7183;7184;7596;7597;7598;7599;7600;7601;7602;7603;7604;7605;7695;8364;8365;11194;11692;12051;12386;12387;12654;12655;12878;12985;14322;14372;14481;14482;14532;14533;14930;16085;16086;16087;16088;16089;16090;16091	1805;1806;1807;1810;1811;2470;2471;6061;6062;6063;6064;6366;6651;6652;6653;7493;7494;7495;7496;8653;8654;9163;9164;9165;9166;9167;9168;9169;9170;9171;9172;9173;9271;10048;10049;13473;14057;14460;14461;14857;14858;15145;15146;15396;15526;17196;17253;17377;17378;17379;17451;17452;17926;19273;19274;19275;19276;19277;19278;19279;19280	1806;1810;2470;6063;6366;6653;7494;8654;9168;9271;10048;13473;14057;14460;14857;15145;15396;15526;17196;17253;17377;17452;17926;19273;19279	597;598;599;600;601;602;603;604;605;606	127;154;169;180;234;238;254;300;327;356	-1;-1
P21333	P21333	18	18	18	Filamin-A	FLNA	sp|P21333|FLNA_HUMAN Filamin-A OS=Homo sapiens OX=9606 GN=FLNA PE=1 SV=4	1	18	18	18	11.6	11.6	11.6	280.74	2647	2647	0	134.98	505340000	17				354	478;783;935;1743;2861;4051;6420;7827;8353;8779;8958;9304;9506;9757;9917;9977;9985;10120	True;True;True;True;True;True;True;True;True;True;True;True;True;True;True;True;True;True	524;870;1045;1921;3159;4457;7075;8736;9310;9782;9988;10370;10597;10873;11047;11114;11122;11270	752;1247;1248;1522;2802;4543;6338;10230;10231;12570;13315;13958;14280;14789;15102;15465;15707;15789;15798;16010	912;1504;1505;1847;3374;5455;7577;12323;12324;15055;15912;16716;17151;17762;18129;18553;18847;18934;18943;19188	912;1504;1847;3374;5455;7577;12324;15055;15912;16716;17151;17762;18129;18553;18847;18934;18943;19188	607	297	-1
P21399	P21399	4	4	4	Cytoplasmic aconitate hydratase	ACO1	sp|P21399|ACOC_HUMAN Cytoplasmic aconitate hydratase OS=Homo sapiens OX=9606 GN=ACO1 PE=1 SV=3	1	4	4	4	8.1	8.1	8.1	98.398	889	889	0	23.51	46183000	4				355	3221;3509;7408;8283	True;True;True;True	3553;3875;8278;9234	5075;5514;11914;13214	6082;6602;14307;15791	6082;6602;14307;15791	608	811	-1
P22033	P22033	1	1	1	Methylmalonyl-CoA mutase, mitochondrial	MUT	sp|P22033|MUTA_HUMAN Methylmalonyl-CoA mutase, mitochondrial OS=Homo sapiens OX=9606 GN=MUT PE=1 SV=4	1	1	1	1	1.9	1.9	1.9	83.134	750	750	0	7.6445	12975000	1				356	7196	TRUE	8049	11590	13943	13943			-1
P22059	P22059	4	4	4	Oxysterol-binding protein 1	OSBP	sp|P22059|OSBP1_HUMAN Oxysterol-binding protein 1 OS=Homo sapiens OX=9606 GN=OSBP PE=1 SV=1	1	4	4	4	7.1	7.1	7.1	89.42	807	807	0	23.312	27309000	3				357	791;6291;8146;9491	True;True;True;True	879;6935;9085;10580	1262;10023;13023;15077	1520;12051;15575;18102	1520;12051;15575;18102			-1
P22102;P21872	P22102	25;1	25;1	25;1	Trifunctional purine biosynthetic protein adenosine-3;Phosphoribosylamine--glycine ligase;Phosphoribosylformylglycinamidine cyclo-ligase;Phosphoribosylglycinamide formyltransferase	GART	sp|P22102|PUR2_HUMAN Trifunctional purine biosynthetic protein adenosine-3 OS=Homo sapiens OX=9606 GN=GART PE=1 SV=1	2	25	25	25	34.4	34.4	34.4	107.77	1010	1010;1003	0	222.3	3174000000	41				358	236;268;354;895;1855;2039;2297;2673;3677;3754;3830;4144;4637;4913;5627;5796;6677;7603;7828;7829;9087;9093;9307;9416;9613	True;True;True;True;True;True;True;True;True;True;True;True;True;True;True;True;True;True;True;True;True;True;True;True;True	261;296;388;1000;1001;2045;2255;2539;2949;4055;4141;4220;4554;5112;5415;6194;6378;6379;7422;8497;8737;8738;10129;10130;10136;10373;10494;10710	355;356;403;404;405;568;1466;1467;2978;3281;3282;3669;4238;5776;5777;5907;6016;6468;7410;7411;7816;8945;9296;9297;9298;9299;10699;12227;12571;12572;12573;14464;14465;14466;14467;14473;14792;14944;15251	426;427;480;481;482;483;698;1788;1789;3586;3941;3942;4385;5076;6904;6905;6906;6907;7074;7210;7724;8953;8954;9405;10774;11240;11241;11242;11243;11244;12873;14669;15056;15057;15058;17355;17356;17357;17358;17365;17366;17765;17941;18296	427;482;698;1788;3586;3941;4385;5076;6904;7074;7210;7724;8954;9405;10774;11240;12873;14669;15056;15058;17357;17365;17765;17941;18296	609;610;611;612;613	175;212;233;727;911	-1;-1
P22234	P22234	6	6	6	Multifunctional protein ADE2;Phosphoribosylaminoimidazole-succinocarboxamide synthase;Phosphoribosylaminoimidazole carboxylase	PAICS	sp|P22234|PUR6_HUMAN Multifunctional protein ADE2 OS=Homo sapiens OX=9606 GN=PAICS PE=1 SV=3	1	6	6	6	18.1	18.1	18.1	47.079	425	425	0	45.94	177230000	6				359	129;778;1099;2523;8537;8851	True;True;True;True;True;True	138;865;1222;2786;9512;9867	175;1241;1807;4013;13581;14115	205;1498;2200;4785;16219;16930	205;1498;2200;4785;16219;16930	614	244	-1
P22304	P22304	2	2	2	Iduronate 2-sulfatase;Iduronate 2-sulfatase 42 kDa chain;Iduronate 2-sulfatase 14 kDa chain	IDS	sp|P22304|IDS_HUMAN Iduronate 2-sulfatase OS=Homo sapiens OX=9606 GN=IDS PE=1 SV=1	1	2	2	2	6.9	6.9	6.9	61.872	550	550	0	14.722	33211000	3				360	5511;10478	True;True	6072;6073;11652	8771;8772;16513	10554;10555;19773	10555;19773	615	391	-1
P22307	P22307	4	4	4	Non-specific lipid-transfer protein	SCP2	sp|P22307|NLTP_HUMAN Non-specific lipid-transfer protein OS=Homo sapiens OX=9606 GN=SCP2 PE=1 SV=2	1	4	4	4	8.2	8.2	8.2	58.993	547	547	0	22.516	54422000	4				361	1702;8434;9422;10169	True;True;True;True	1877;9400;10500;11322	2727;13432;14952;16074	3280;16053;17950;19262	3280;16053;17950;19262	616	21	-1
P22314;Q02053	P22314;Q02053	21;12	21;12	21;12	Ubiquitin-like modifier-activating enzyme 1	UBA1;Uba1	sp|P22314|UBA1_HUMAN Ubiquitin-like modifier-activating enzyme 1 OS=Homo sapiens OX=9606 GN=UBA1 PE=1 SV=3;sp|Q02053|UBA1_MOUSE Ubiquitin-like modifier-activating enzyme 1 OS=Mus musculus OX=10090 GN=Uba1 PE=1 SV=1	2	21	21	21	30	30	30	117.85	1058	1058;1058	0	163.18	1345700000	28				362	111;217;526;807;904;1103;1132;1470;4283;4284;4762;5245;5384;6171;6887;6928;7448;7522;7546;8236;10257	True;True;True;True;True;True;True;True;True;True;True;True;True;True;True;True;True;True;True;True;True	119;239;580;898;1010;1227;1256;1629;4697;4698;5250;5775;5937;6806;7710;7753;8321;8400;8433;9180;11414	145;146;317;835;836;1288;1477;1813;1854;1855;2395;6699;6700;6701;7585;7586;8348;8349;8607;9857;11110;11166;11972;11973;12098;12141;13145;16189	168;169;170;376;1017;1018;1555;1799;2207;2255;2256;2904;8032;8033;8034;8035;9152;9153;10032;10033;10361;11868;13370;13439;14367;14368;14520;14568;15715;19389	169;376;1017;1555;1799;2207;2256;2904;8032;8034;9153;10032;10361;11868;13370;13439;14368;14520;14568;15715;19389			-1;-1
P22570;Q5PLN2;A1AHA0	P22570	18;1;1	18;1;1	18;1;1	NADPH:adrenodoxin oxidoreductase, mitochondrial	FDXR	sp|P22570|ADRO_HUMAN NADPH:adrenodoxin oxidoreductase, mitochondrial OS=Homo sapiens OX=9606 GN=FDXR PE=1 SV=3	3	18	18	18	46.6	46.6	46.6	53.836	491	491;689;689	0	131.92	1056400000	26				364	61;459;891;1803;2263;2736;3703;3930;4413;5431;5628;6296;7305;7312;8337;8388;8979;9708	True;True;True;True;True;True;True;True;True;True;True;True;True;True;True;True;True;True	68;505;995;996;1987;2497;3018;4086;4323;4843;5988;6195;6941;8167;8176;9293;9349;10012;10813	85;729;730;1460;1461;1462;2891;3615;4331;5830;5831;6150;6954;8667;8946;10029;11757;11758;11772;11773;13294;13373;13374;14310;15388	100;882;883;1782;1783;1784;3482;4328;5184;6979;6980;7362;8373;10431;10775;12057;14131;14132;14146;14147;14148;14149;15884;15984;15985;17182;18457	100;882;1783;3482;4328;5184;6979;7362;8373;10431;10775;12057;14132;14147;15884;15985;17182;18457	617;618;619	244;348;388	-1;-1;-1
P23368	P23368	20	20	20	NAD-dependent malic enzyme, mitochondrial	ME2	sp|P23368|MAOM_HUMAN NAD-dependent malic enzyme, mitochondrial OS=Homo sapiens OX=9606 GN=ME2 PE=1 SV=1	1	20	20	20	52.4	52.4	52.4	65.443	584	584	0	169.3	1429400000	27				365	564;587;1488;1547;3401;3467;3862;4123;4386;4424;5324;5526;6780;7190;7374;7539;8113;9564;10211;10330	True;True;True;True;True;True;True;True;True;True;True;True;True;True;True;True;True;True;True;True	619;651;1648;1711;1712;3746;3820;4252;4532;4808;4809;4855;5869;6088;7579;8043;8240;8423;9049;10657;11365;11493	888;962;2424;2504;2505;5353;5446;6054;6440;6441;6883;6884;6885;6967;8516;8792;10921;11581;11582;11855;12130;12967;15181;16130;16131;16294	1079;1177;2933;3020;3021;6423;6529;7250;7694;7695;7696;8263;8264;8265;8266;8388;10256;10576;13153;13934;13935;14242;14556;15505;18220;19320;19321;19322;19507	1079;1177;2933;3021;6423;6529;7250;7694;8264;8388;10256;10576;13153;13935;14242;14556;15505;18220;19320;19507	620;621;622;623;624;625;626;627	38;47;75;86;108;177;219;239	-1
P23381	P23381	23	23	23	Tryptophan--tRNA ligase, cytoplasmic;T1-TrpRS;T2-TrpRS	WARS	sp|P23381|SYWC_HUMAN Tryptophan--tRNA ligase, cytoplasmic OS=Homo sapiens OX=9606 GN=WARS PE=1 SV=2	1	23	23	23	66.7	66.7	66.7	53.165	471	471	0	286.04	9332700000	61				366	136;314;495;803;1282;1429;1445;1546;1706;3309;3530;4007;4109;4261;4615;4845;5025;5067;6739;7273;8638;8705;10136	True;True;True;True;True;True;True;True;True;True;True;True;True;True;True;True;True;True;True;True;True;True;True	146;347;541;894;1424;1577;1597;1598;1710;1881;1882;3650;3900;4411;4518;4674;5085;5340;5530;5583;7520;7521;8133;9617;9697;9698;9699;11286	184;185;508;776;777;778;779;1282;1283;2093;2305;2306;2349;2350;2351;2503;2733;2734;2735;5232;5544;5545;6276;6416;6641;7373;7374;7711;7990;8065;8066;10842;10843;10844;11715;11716;13730;13731;13832;13833;13834;13835;13836;13837;13838;13839;16027;16028	215;216;217;626;940;941;942;943;1549;1550;2533;2777;2778;2779;2851;2852;2853;3018;3019;3287;3288;3289;6288;6636;6637;7505;7660;7950;7951;8909;8910;8911;8912;9288;9608;9692;9693;13059;13060;13061;14086;14087;16417;16418;16536;16537;16538;16539;16540;16541;16542;16543;16544;16545;16546;16547;16548;16549;19205;19206;19207	217;626;941;1550;2533;2777;2853;3018;3288;6288;6637;7505;7660;7950;8912;9288;9608;9693;13059;14087;16418;16537;19207	628;629;630;631;632;633;634	143;169;195;241;243;350;425	-1
P23443	P23443	3	3	2	Ribosomal protein S6 kinase beta-1	RPS6KB1	sp|P23443|KS6B1_HUMAN Ribosomal protein S6 kinase beta-1 OS=Homo sapiens OX=9606 GN=RPS6KB1 PE=1 SV=2	1	3	3	2	6.9	6.9	5.3	59.139	525	525	0	19.299	190290000	3				367	2681;5540;6286	True;True;True	2958;6102;6929	4252;8819;10017	5097;10618;12045	5097;10618;12045			-1
P23526;P83783	P23526	7;1	7;1	7;1	Adenosylhomocysteinase	AHCY	sp|P23526|SAHH_HUMAN Adenosylhomocysteinase OS=Homo sapiens OX=9606 GN=AHCY PE=1 SV=4	2	7	7	7	14.8	14.8	14.8	47.716	432	432;450	0	43.919	284200000	7				368	2399;2400;3344;4304;9179;9772;10439	True;True;True;True;True;True;True	2652;2653;3688;4718;10230;10888;11613	3822;3823;5282;6727;14601;15483;16458	4560;4561;6348;8067;17533;18572;19710	4560;4561;6348;8067;17533;18572;19710			-1;-1
P23528;Q9Y281	P23528	5;2	5;2	5;2	Cofilin-1	CFL1	sp|P23528|COF1_HUMAN Cofilin-1 OS=Homo sapiens OX=9606 GN=CFL1 PE=1 SV=3	2	5	5	5	44.6	44.6	44.6	18.502	166	166;166	0	38.326	122410000	4				369	749;2075;4852;5571;10193	True;True;True;True;True	834;2293;5347;6134;11346	1201;3340;7722;8867;16108	1452;4020;9299;10685;19298	1452;4020;9299;10685;19298			-1;-1
P23677	P23677	3	3	3	Inositol-trisphosphate 3-kinase A	ITPKA	sp|P23677|IP3KA_HUMAN Inositol-trisphosphate 3-kinase A OS=Homo sapiens OX=9606 GN=ITPKA PE=1 SV=1	1	3	3	3	8	8	8	51.008	461	461	0	20.344	60648000	3				370	46;1092;1975	True;True;True	49;1214;2184	58;1792;3175	65;2181;3818	65;2181;3818			-1
P23786;Q5U3U3	P23786	8;1	8;1	8;1	Carnitine O-palmitoyltransferase 2, mitochondrial	CPT2	sp|P23786|CPT2_HUMAN Carnitine O-palmitoyltransferase 2, mitochondrial OS=Homo sapiens OX=9606 GN=CPT2 PE=1 SV=2	2	8	8	8	21.4	21.4	21.4	73.776	658	658;669	0	51.285	164740000	7				371	305;1237;1585;3488;5959;5980;8682;10322	True;True;True;True;True;True;True;True	338;1374;1751;3851;6569;6593;9669;11485	498;499;2027;2554;5484;9543;9572;13803;16284	615;616;2458;3074;6569;11516;11548;16500;19496	616;2458;3074;6569;11516;11548;16500;19496	635	307	-1;-1
P25205	P25205	17	17	17	DNA replication licensing factor MCM3	MCM3	sp|P25205|MCM3_HUMAN DNA replication licensing factor MCM3 OS=Homo sapiens OX=9606 GN=MCM3 PE=1 SV=3	1	17	17	17	23.5	23.5	23.5	90.98	808	808	0	138.52	643420000	21				372	325;626;1279;1367;1699;2183;3137;3610;3714;5729;5865;8124;8498;8508;8584;8973;9214	True;True;True;True;True;True;True;True;True;True;True;True;True;True;True;True;True	358;702;1420;1512;1874;2410;3458;3984;4097;6307;6458;9060;9470;9482;9561;10004;10005;10268	520;1026;2088;2214;2724;3500;4946;5653;5844;9206;9393;9394;12980;12981;13518;13537;13642;14300;14301;14654	640;641;1245;2526;2668;3276;3277;4198;5924;6759;6994;11143;11348;11349;15521;15522;16150;16171;16289;17172;17173;17599	640;1245;2526;2668;3277;4198;5924;6759;6994;11143;11348;15522;16150;16171;16289;17172;17599	636;637	426;466	-1
P26196;P54823;P54824	P26196;P54823;P54824	17;15;10	17;15;10	17;15;10	Probable ATP-dependent RNA helicase DDX6;ATP-dependent RNA helicase ddx6	DDX6;Ddx6;ddx6	sp|P26196|DDX6_HUMAN Probable ATP-dependent RNA helicase DDX6 OS=Homo sapiens OX=9606 GN=DDX6 PE=1 SV=2;sp|P54823|DDX6_MOUSE Probable ATP-dependent RNA helicase DDX6 OS=Mus musculus OX=10090 GN=Ddx6 PE=1 SV=1;sp|P54824|DDX6_XENLA ATP-dependent RNA helicase	3	17	17	17	50.3	50.3	50.3	54.416	483	483;483;481	0	160.69	3812900000	29				373	1463;2195;2854;3537;3712;4836;5232;5346;6141;7062;7482;8006;8073;8249;9302;9488;9706	True;True;True;True;True;True;True;True;True;True;True;True;True;True;True;True;True	1621;2422;3147;3908;4095;5330;5331;5762;5896;6772;7901;8358;8935;9007;9193;10367;10368;10577;10810	2381;2382;3513;3514;4526;5553;5841;7699;7700;7701;7702;8334;8548;8549;9815;11370;12032;12033;12825;12914;12915;13162;13163;14785;14786;14787;15074;15381	2887;2888;4211;4212;5438;6646;6991;9275;9276;9277;9278;10018;10291;10292;11825;13681;14436;14437;15331;15332;15434;15435;15735;15736;17757;17758;17759;18099;18444	2887;4212;5438;6646;6991;9278;10018;10291;11825;13681;14436;15331;15435;15735;17757;18099;18444	638;639;640;641;642;643	42;109;114;168;242;288	-1;-1;-1
P26368	P26368	4	4	4	Splicing factor U2AF 65 kDa subunit	U2af2;U2AF2	sp|P26368|U2AF2_HUMAN Splicing factor U2AF 65 kDa subunit OS=Homo sapiens OX=9606 GN=U2AF2 PE=1 SV=4	2	4	4	4	14.7	14.7	14.7	53.516	475	475;475	0	38.566	184070000	5				374	5569;8075;8497;10206	True;True;True;True	6132;9009;9469;11360	8865;12917;12918;13517;16125	10683;15437;15438;16149;19315	10683;15437;16149;19315			-1;-1
P26599;O95758	P26599	17;2	17;2	17;2	Polypyrimidine tract-binding protein 1	PTBP1	sp|P26599|PTBP1_HUMAN Polypyrimidine tract-binding protein 1 OS=Homo sapiens OX=9606 GN=PTBP1 PE=1 SV=1	2	17	17	17	52.5	52.5	52.5	57.221	531	531;552	0	182.49	4154400000	46				376	680;1696;3560;3949;4042;5019;5643;6053;6229;6343;6512;6542;6930;7100;7136;9628;9961	True;True;True;True;True;True;True;True;True;True;True;True;True;True;True;True;True	758;759;1871;3931;4347;4447;5524;6214;6675;6869;6993;7181;7223;7224;7755;7943;7980;7981;7982;10727;11098	1094;1095;1096;1097;1098;2719;2720;5585;5586;6186;6322;6323;6324;7982;7983;9043;9686;9687;9949;10095;10371;10372;10431;10432;11168;11169;11170;11431;11432;11488;11489;11490;11491;15275;15771;15772	1323;1324;1325;1326;1327;1328;3271;3272;6679;6680;7406;7559;7560;7561;7562;7563;9596;9597;9598;9599;9600;9601;10916;11685;11686;11687;11969;12140;12486;12487;12569;12570;12571;13441;13442;13443;13444;13445;13762;13763;13824;13825;13826;13827;18325;18915;18916	1328;3271;6680;7406;7560;9600;10916;11685;11969;12140;12486;12569;13442;13763;13826;18325;18915	644;645;646;647;648;649;650	1;101;110;175;177;493;498	-1;-1
P26639;Q9D0R2	P26639;Q9D0R2	8;7	8;7	8;7	Threonine--tRNA ligase, cytoplasmic	TARS;Tars	sp|P26639|SYTC_HUMAN Threonine--tRNA ligase, cytoplasmic OS=Homo sapiens OX=9606 GN=TARS PE=1 SV=3;sp|Q9D0R2|SYTC_MOUSE Threonine--tRNA ligase, cytoplasmic OS=Mus musculus OX=10090 GN=Tars PE=1 SV=2	2	8	8	8	13.6	13.6	13.6	83.434	723	723;722	0	51.439	204630000	7				377	208;1524;3119;3219;4765;6898;7508;9763	True;True;True;True;True;True;True;True	228;1688;3439;3550;5253;7721;8385;10879	306;2479;4924;5071;7589;11123;12073;15472	365;2993;2994;5901;6077;9156;13383;14484;18560	365;2994;5901;6077;9156;13383;14484;18560			-1;-1
P26641	P26641	21	21	21	Elongation factor 1-gamma	EEF1G	sp|P26641|EF1G_HUMAN Elongation factor 1-gamma OS=Homo sapiens OX=9606 GN=EEF1G PE=1 SV=3	1	21	21	21	57.2	57.2	57.2	50.118	437	437	0	160.55	2331700000	34				378	18;45;412;492;1244;1487;2551;2879;3547;4387;4792;4986;5376;6516;8458;8459;8711;9673;9770;10118;10477	True;True;True;True;True;True;True;True;True;True;True;True;True;True;True;True;True;True;True;True;True	20;21;48;451;538;1382;1647;2816;3177;3178;3918;4810;5283;5284;5489;5929;7186;9425;9426;9705;10775;10886;11268;11651	22;23;24;57;661;772;2037;2423;4055;4566;4567;5567;5568;6886;6887;7636;7637;7638;7931;7932;8596;10377;13464;13465;13846;15338;15339;15481;16008;16512	24;25;26;63;64;810;934;2468;2932;4832;5479;5480;5481;6661;6662;8267;8268;8269;8270;9207;9208;9209;9542;9543;10349;12492;16090;16091;16556;18396;18397;18570;19186;19772	26;63;810;934;2468;2932;4832;5481;6661;8267;9209;9542;10349;12492;16090;16091;16556;18397;18570;19186;19772	651;652;653	263;337;345	-1
P27338;P56560;P21397	P27338	15;5;2	15;5;2	15;5;2	Amine oxidase [flavin-containing] B	MAOB	sp|P27338|AOFB_HUMAN Amine oxidase [flavin-containing] B OS=Homo sapiens OX=9606 GN=MAOB PE=1 SV=3	3	15	15	15	37.5	37.5	37.5	58.762	520	520;520;527	0	127.04	967570000	17				379	649;2171;2311;3002;3510;3890;4269;4327;4522;4899;5455;5825;9635;9792;10504	True;True;True;True;True;True;True;True;True;True;True;True;True;True;True	726;2398;2554;2555;3312;3876;4281;4682;4742;4978;5398;6013;6416;10735;10911;11681	1054;3485;3692;3693;3694;4729;5515;6095;6651;6759;7165;7793;8696;8697;9342;15286;15287;15512;16548	1278;4181;4416;4417;4418;5672;6603;7294;7962;8102;8631;9377;10461;10462;11295;18340;18341;18607;19815	1278;4181;4417;5672;6603;7294;7962;8102;8631;9377;10461;11295;18341;18607;19815	654;655;656;657;658	146;148;254;280;281	-1;-1;-1
P27348;P31946	P27348;P31946	2;1	1;0	1;0	14-3-3 protein theta;14-3-3 protein beta/alpha;14-3-3 protein beta/alpha, N-terminally processed	YWHAQ;YWHAB	sp|P27348|1433T_HUMAN 14-3-3 protein theta OS=Homo sapiens OX=9606 GN=YWHAQ PE=1 SV=1;sp|P31946|1433B_HUMAN 14-3-3 protein beta/alpha OS=Homo sapiens OX=9606 GN=YWHAB PE=1 SV=3	2	2	1	1	11.4	7.8	7.8	27.764	245	245;246	0	7.681	12280000	2				380	2273;8580	False;True	2512;9556	3635;13636;13637	4351;16283;16284	4351;16283	659	160	-1;-1
P27694	P27694	5	5	5	Replication protein A 70 kDa DNA-binding subunit;Replication protein A 70 kDa DNA-binding subunit, N-terminally processed	RPA1	sp|P27694|RFA1_HUMAN Replication protein A 70 kDa DNA-binding subunit OS=Homo sapiens OX=9606 GN=RPA1 PE=1 SV=2	1	5	5	5	11.4	11.4	11.4	68.137	616	616	0	32.518	176040000	8				381	2706;3725;8126;9577;10050	True;True;True;True;True	2984;4108;9062;10670;11191	4288;5858;5859;12983;12984;15200;15895;15896	5137;7008;7009;15524;15525;18240;19053;19054	5137;7008;15525;18240;19053			-1
P27797;Q06814;P29413	P27797	25;2;1	25;2;1	25;2;1	Calreticulin	CALR	sp|P27797|CALR_HUMAN Calreticulin OS=Homo sapiens OX=9606 GN=CALR PE=1 SV=1	3	25	25	25	71.5	71.5	71.5	48.141	417	417;393;406	0	323.31	35268000000	96				382	993;1104;1129;1330;1481;1819;1859;2353;3014;3036;3045;3046;3562;3799;4092;4114;4115;4342;5060;5165;5510;5737;7474;8050;9509	True;True;True;True;True;True;True;True;True;True;True;True;True;True;True;True;True;True;True;True;True;True;True;True;True	1109;1228;1253;1475;1641;2005;2050;2600;3324;3347;3356;3357;3933;4187;4501;4523;4524;4758;5575;5576;5691;6069;6070;6071;6315;8350;8982;10600	1646;1647;1648;1649;1650;1814;1815;1816;1817;1849;1850;2162;2413;2916;2917;2985;2986;3752;3753;4746;4812;4813;4814;4815;4826;4827;5588;5971;5972;6394;6395;6396;6397;6398;6422;6423;6424;6425;6426;6427;6428;6429;6785;6786;6787;6788;6789;6790;8050;8051;8052;8053;8054;8055;8056;8231;8232;8233;8763;8764;8765;8766;8767;8768;8769;8770;9220;12020;12884;12885;15110	2004;2005;2006;2007;2008;2208;2209;2210;2211;2212;2213;2249;2250;2251;2607;2922;3508;3509;3593;3594;3595;4483;4484;4485;5691;5692;5782;5783;5784;5785;5797;5798;6682;6683;7150;7151;7152;7635;7636;7637;7638;7639;7666;7667;7668;7669;7670;7671;7672;7673;7674;7675;7676;7677;7678;7679;7680;7681;7682;7683;8138;8139;8140;8141;8142;8143;9675;9676;9677;9678;9679;9680;9681;9682;9683;9904;9905;9906;9907;9908…	2004;2209;2249;2607;2922;3508;3594;4483;5691;5782;5797;5798;6683;7151;7639;7668;7676;8140;9681;9906;10548;11157;14421;15404;18142	660;661;662	122;131;257	-1;-1;-1
P27824;P35565;P35564	P27824	9;4;3	9;4;3	9;4;3	Calnexin	CANX	sp|P27824|CALX_HUMAN Calnexin OS=Homo sapiens OX=9606 GN=CANX PE=1 SV=2	3	9	9	9	18.2	18.2	18.2	67.567	592	592;591;591	0	63.452	267760000	10				383	673;977;3651;4521;4700;4701;4964;5061;8963	True;True;True;True;True;True;True;True;True	751;1093;4029;4977;5183;5184;5466;5577;9994	1084;1617;5745;7164;7499;7500;7895;8057;8058;14289;14290	1309;1969;6872;8630;9056;9057;9497;9684;9685;17161;17162	1309;1969;6872;8630;9056;9057;9497;9684;17162			-1;-1;-1
P28288	P28288	2	2	2	ATP-binding cassette sub-family D member 3	ABCD3	sp|P28288|ABCD3_HUMAN ATP-binding cassette sub-family D member 3 OS=Homo sapiens OX=9606 GN=ABCD3 PE=1 SV=1	1	2	2	2	4.6	4.6	4.6	75.475	659	659	0	13.837	40356000	2				385	2640;4052	True;True	2912;4458	4188;6339	5010;7578	5010;7578			-1
P28676	P28676	1	1	1	Grancalcin	GCA	sp|P28676|GRAN_HUMAN Grancalcin OS=Homo sapiens OX=9606 GN=GCA PE=1 SV=2	1	1	1	1	6	6	6	24.01	217	217	1	-2	18507000	0	+			386	4478	TRUE	4921	7060	8493	8493	663;664	97;100	-1
P28838	P28838	27	27	27	Cytosol aminopeptidase	LAP3	sp|P28838|AMPL_HUMAN Cytosol aminopeptidase OS=Homo sapiens OX=9606 GN=LAP3 PE=1 SV=3	1	27	27	27	60.9	60.9	60.9	56.166	519	519	0	299.05	13022000000	73				387	43;159;611;726;1821;2102;2442;3572;3603;3689;4794;5480;5702;5995;6180;6469;6714;7526;7610;7826;8536;8685;8735;8835;8876;10100;10101	True;True;True;True;True;True;True;True;True;True;True;True;True;True;True;True;True;True;True;True;True;True;True;True;True;True;True	46;170;171;686;807;808;809;2007;2323;2698;3943;3977;4069;5286;6038;6276;6608;6609;6816;7128;7479;7480;8404;8405;8406;8505;8735;9511;9673;9734;9848;9892;11245;11246;11247	55;214;215;216;217;1007;1168;1169;1170;1171;2920;3381;3382;3883;3884;5600;5645;5646;5798;7640;8723;9133;9134;9135;9136;9137;9138;9593;9594;9595;9596;9597;9869;9870;10302;10794;10795;10796;10797;12102;12103;12104;12105;12238;12239;12569;13579;13580;13807;13899;13900;14085;14086;14154;15977;15978;15979;15980	61;250;251;252;253;1226;1417;1418;1419;1420;3512;4066;4067;4631;4632;6698;6751;6752;6930;9211;10493;10494;11024;11025;11026;11027;11028;11029;11030;11031;11032;11577;11578;11579;11580;11581;11582;11583;11584;11880;11881;12407;12408;13007;13008;13009;13010;14524;14525;14526;14527;14682;14683;15054;16216;16217;16218;16504;16505;16638;16639;16640;16641;16642;16643;16644;16889;16890;16994;16995;19154…	61;251;1226;1418;3512;4067;4631;6698;6751;6930;9211;10493;11027;11580;11880;12407;13008;14527;14682;15054;16218;16504;16643;16889;16995;19154;19157	665;666;667;668;669;670;671;672	203;210;299;302;306;338;432;486	-1
P29083	P29083	6	6	6	General transcription factor IIE subunit 1	GTF2E1	sp|P29083|T2EA_HUMAN General transcription factor IIE subunit 1 OS=Homo sapiens OX=9606 GN=GTF2E1 PE=1 SV=2	1	6	6	6	22.6	22.6	22.6	49.452	439	439	0	48.507	133960000	10				388	164;1245;2422;2863;3532;8519	True;True;True;True;True;True	177;1383;2677;3161;3902;9493	224;2038;3853;3854;4545;5547;13552	260;261;2469;4595;4596;4597;4598;5457;6639;16186	260;2469;4598;5457;6639;16186			-1
P29350;P29351	P29350;P29351	6;3	6;3	6;3	Tyrosine-protein phosphatase non-receptor type 6	PTPN6;Ptpn6	sp|P29350|PTN6_HUMAN Tyrosine-protein phosphatase non-receptor type 6 OS=Homo sapiens OX=9606 GN=PTPN6 PE=1 SV=1;sp|P29351|PTN6_MOUSE Tyrosine-protein phosphatase non-receptor type 6 OS=Mus musculus OX=10090 GN=Ptpn6 PE=1 SV=2	2	6	6	6	12.3	12.3	12.3	67.56	595	595;595	0	38.036	89429000	6				389	2402;3185;3383;8900;9428;10436	True;True;True;True;True;True	2655;3509;3727;9918;10506;11610	3826;5011;5331;14187;14959;16454	4564;6008;6399;17040;17959;19706	4564;6008;6399;17040;17959;19706			-1;-1
P29353;P98083	P29353;P98083	7;5	7;5	7;5	SHC-transforming protein 1	SHC1;Shc1	sp|P29353|SHC1_HUMAN SHC-transforming protein 1 OS=Homo sapiens OX=9606 GN=SHC1 PE=1 SV=4;sp|P98083|SHC1_MOUSE SHC-transforming protein 1 OS=Mus musculus OX=10090 GN=Shc1 PE=1 SV=3	2	7	7	7	16.8	16.8	16.8	62.821	583	583;579	0	50.167	193970000	9				390	1370;1753;2160;2410;6430;9344;9804	True;True;True;True;True;True;True	1515;1516;1933;2387;2663;7086;10416;10924	2217;2218;2219;2822;3470;3835;10247;14843;15527	2671;2672;2673;3406;4161;4573;12342;17821;18622	2673;3406;4161;4573;12342;17821;18622	673;674	461;479	-1;-1
P29401	P29401	31	31	31	Transketolase	TKT	sp|P29401|TKT_HUMAN Transketolase OS=Homo sapiens OX=9606 GN=TKT PE=1 SV=3	1	31	31	31	56.8	56.8	56.8	67.877	623	623	0	322.4	13018000000	80				391	852;936;972;1049;2417;3349;3952;4290;4359;4449;4640;4817;4966;5007;5370;5616;5703;6579;6718;7071;7170;7171;7399;7635;8123;8525;9043;9122;9602;9603;9604	True;True;True;True;True;True;True;True;True;True;True;True;True;True;True;True;True;True;True;True;True;True;True;True;True;True;True;True;True;True;True	951;1046;1087;1167;2672;3693;4350;4704;4781;4883;5115;5310;5468;5511;5923;6181;6182;6277;7272;7273;7486;7487;7911;8020;8021;8268;8269;8531;9059;9499;10082;10169;10697;10698;10699	1385;1523;1606;1607;1721;3848;5288;5289;6191;6708;6709;6828;6829;7000;7001;7002;7414;7674;7898;7899;7964;8588;8589;8928;8929;8930;8931;9139;10492;10493;10494;10805;10806;10807;10808;11386;11387;11388;11389;11550;11551;11552;11553;11896;11897;11898;11899;11900;11901;11902;12273;12274;12978;12979;13558;13559;13560;14402;14403;14522;14523;15234;15235;15236;15237;15238	1679;1848;1957;1958;2087;4590;6354;6355;7414;8042;8043;8044;8186;8187;8188;8189;8426;8427;8428;8429;8958;9248;9249;9500;9501;9577;10341;10342;10756;10757;10758;10759;10760;11033;12638;12639;12640;13019;13020;13021;13022;13704;13705;13706;13707;13708;13897;13898;13899;13900;13901;14287;14288;14289;14290;14291;14292;14293;14719;14720;15517;15518;15519;15520;16192;16193;16194;16195;17284;17285;17436…	1679;1848;1958;2087;4590;6354;7414;8042;8188;8427;8958;9248;9501;9577;10342;10760;11033;12638;13021;13708;13898;13900;14287;14719;15517;16192;17285;17438;18277;18281;18283	675;676;677;678;679	1;135;199;266;303	-1
P29590	P29590	1	1	1	Protein PML	PML	sp|P29590|PML_HUMAN Protein PML OS=Homo sapiens OX=9606 GN=PML PE=1 SV=3	1	1	1	1	1.1	1.1	1.1	97.55	882	882	0.0008489	7.233	17535000	1				392	8986	TRUE	10019	14318	17192	17192			-1
Q15843;P29595	Q15843;P29595	1;1	1;1	1;1	NEDD8	NEDD8;Nedd8	sp|Q15843|NEDD8_HUMAN NEDD8 OS=Homo sapiens OX=9606 GN=NEDD8 PE=1 SV=1;sp|P29595|NEDD8_MOUSE NEDD8 OS=Mus musculus OX=10090 GN=Nedd8 PE=1 SV=2	2	1	1	1	17.3	17.3	17.3	9.0714	81	81;81	0	8.9005	30307000	1				393	2055	TRUE	2271	3301	3964	3964			-1;-1
P30038	P30038	18	18	18	Delta-1-pyrroline-5-carboxylate dehydrogenase, mitochondrial	ALDH4A1	sp|P30038|AL4A1_HUMAN Delta-1-pyrroline-5-carboxylate dehydrogenase, mitochondrial OS=Homo sapiens OX=9606 GN=ALDH4A1 PE=1 SV=3	1	18	18	18	44.8	44.8	44.8	61.719	563	563	0	171.18	1061500000	19				394	747;965;1506;1879;1880;2435;2444;2445;4870;6492;6550;6821;6921;7822;8425;8462;9225;9427	True;True;True;True;True;True;True;True;True;True;True;True;True;True;True;True;True;True	832;1080;1669;2072;2073;2690;2691;2700;2701;5367;7152;7234;7637;7745;8731;9389;9429;10281;10505	1199;1593;2451;3015;3016;3872;3873;3886;3887;7748;10329;10444;11008;11157;12564;12565;13419;13469;14674;14958	1450;1940;2962;3625;3626;4618;4619;4634;4635;9328;12437;12585;13252;13426;15049;15050;16038;16096;17623;17958	1450;1940;2962;3625;3626;4619;4634;4635;9328;12437;12585;13252;13426;15049;16038;16096;17623;17958	680;681;682	61;444;562	-1
P30041;O35244	P30041	10;4	10;4	10;4	Peroxiredoxin-6	PRDX6	sp|P30041|PRDX6_HUMAN Peroxiredoxin-6 OS=Homo sapiens OX=9606 GN=PRDX6 PE=1 SV=3	2	10	10	10	52.2	52.2	52.2	25.035	224	224;224	0	69.471	1021900000	13				395	1193;1299;2134;2135;2746;5268;6045;6223;7291;10011	True;True;True;True;True;True;True;True;True;True	1323;1442;2360;2361;3029;5804;6666;6863;8152;11149	1947;2118;3436;3437;4353;4354;4355;8394;9675;9941;11738;11739;15835	2360;2558;4127;4128;5217;5218;5219;5220;10092;11674;11956;14110;14111;18986	2360;2558;4127;4128;5219;10092;11674;11956;14110;18986	683	116	-1;-1
P30101;REV__Q5AK62	P30101	48;1	48;1	25;0	Protein disulfide-isomerase A3	PDIA3	sp|P30101|PDIA3_HUMAN Protein disulfide-isomerase A3 OS=Homo sapiens OX=9606 GN=PDIA3 PE=1 SV=4	2	48	48	25	78.6	78.6	44.6	56.782	505	505;1274	0	323.31	198240000000	261				396	1066;1203;1400;1499;1645;1791;1792;1793;2226;2579;2580;2771;2776;2793;2794;2832;2833;3016;3017;3217;3218;4201;4604;4884;4885;4886;5086;5132;5269;5745;5979;6226;6533;7346;7347;7400;7401;7402;7701;7962;8574;8662;8724;9088;9285;10056;10290;10335	True;True;True;True;True;True;True;True;True;True;True;True;True;True;True;True;True;True;True;True;True;True;True;True;True;True;True;True;True;True;True;True;True;True;True;True;True;True;True;True;True;True;True;True;True;True;True;True	1186;1336;1546;1662;1813;1974;1975;1976;2456;2846;2847;3054;3055;3060;3080;3081;3122;3123;3326;3327;3328;3548;3549;4612;5071;5072;5381;5382;5383;5384;5603;5656;5805;6323;6592;6866;7208;7209;8211;8212;8270;8271;8272;8604;8888;9550;9647;9720;10131;10350;11198;11453;11498	1745;1746;1747;1748;1749;1750;1751;1752;1963;1964;1965;1966;2255;2256;2257;2258;2259;2260;2261;2262;2263;2443;2630;2873;2874;2875;2876;2877;3557;3558;3559;3560;3561;3562;3563;3564;4089;4090;4091;4092;4093;4094;4095;4096;4097;4098;4383;4384;4385;4386;4393;4394;4395;4396;4397;4398;4421;4422;4481;4482;4483;4484;4485;4486;4487;4488;4489;4490;4491;4492;4493;4494;4495;4496;4497;4498;4499;4748;4749;4750…	2122;2123;2124;2125;2126;2127;2128;2129;2130;2131;2132;2133;2134;2135;2136;2137;2138;2139;2377;2378;2379;2380;2381;2709;2710;2711;2712;2713;2714;2715;2716;2717;2718;2719;2720;2721;2722;2723;2724;2725;2953;2954;3158;3461;3462;3463;3464;3465;3466;3467;4257;4258;4259;4260;4261;4262;4263;4264;4265;4266;4267;4268;4269;4270;4878;4879;4880;4881;4882;4883;4884;4885;4886;4887;4888;4889;4890;4891;4892;4893…	2131;2379;2710;2953;3158;3461;3466;3467;4258;4885;4891;5252;5271;5302;5303;5389;5396;5694;5706;6070;6074;7825;8872;9345;9348;9351;9757;9841;10093;11165;11544;11964;12541;14193;14194;14294;14296;14299;14866;15260;16275;16466;16579;17359;17729;19066;19447;19514	684;685;686;687	48;247;338;434	-1;-1
P30153;P30154	P30153	33;8	33;8	33;8	Serine/threonine-protein phosphatase 2A 65 kDa regulatory subunit A alpha isoform	PPP2R1A	sp|P30153|2AAA_HUMAN Serine/threonine-protein phosphatase 2A 65 kDa regulatory subunit A alpha isoform OS=Homo sapiens OX=9606 GN=PPP2R1A PE=1 SV=4	2	33	33	33	64.9	64.9	64.9	65.308	589	589;601	0	312.54	14366000000	83				397	8;399;870;1128;1326;1472;1473;1719;1917;2243;2309;2531;3910;4247;5026;5239;5987;6011;6267;6334;6506;6886;6997;7531;7838;7942;8641;9020;9572;9584;9617;10247;10406	True;True;True;True;True;True;True;True;True;True;True;True;True;True;True;True;True;True;True;True;True;True;True;True;True;True;True;True;True;True;True;True;True	9;437;970;1252;1471;1631;1632;1897;2118;2474;2551;2552;2795;4301;4302;4660;5531;5769;6600;6626;6627;6907;6984;7170;7709;7828;7829;8411;8750;8751;8865;8866;9620;9621;10056;10665;10677;10678;10714;11403;11575;11576	10;641;642;643;644;1416;1848;2156;2397;2398;2399;2400;2401;2402;2753;3091;3582;3583;3687;3688;3689;4027;4028;6122;6123;6620;6621;7991;7992;8342;9584;9585;9617;9618;9993;10084;10354;11109;11265;11266;11267;12111;12112;12113;12589;12590;12591;12732;12733;12734;12735;12736;13735;13736;14369;14370;15190;15207;15208;15209;15210;15255;16176;16411;16412;16413	11;788;789;790;791;792;1726;2248;2600;2906;2907;2908;2909;2910;2911;3307;3726;4288;4289;4290;4410;4411;4412;4800;4801;7327;7328;7329;7917;7918;7919;7920;9609;9610;10026;11564;11565;11566;11567;11568;11569;11607;11608;12017;12123;12465;13369;13550;13551;13552;14533;14534;14535;14536;14537;14538;15076;15077;15078;15079;15080;15229;15230;15231;15232;15233;16422;16423;16424;17250;17251;18230;18247;18…	11;791;1726;2248;2600;2907;2911;3307;3726;4288;4410;4800;7327;7920;9610;10026;11568;11607;12017;12123;12465;13369;13552;14533;15078;15229;16423;17251;18230;18248;18300;19371;19661	688;689;690;691;692;693;694;695;696;697	180;208;262;291;323;350;448;489;521;528	-1;-1
P30419;A7YT82;O60551	P30419	5;2;2	5;2;2	5;2;2	Glycylpeptide N-tetradecanoyltransferase 1	NMT1	sp|P30419|NMT1_HUMAN Glycylpeptide N-tetradecanoyltransferase 1 OS=Homo sapiens OX=9606 GN=NMT1 PE=1 SV=2	3	5	5	5	12.5	12.5	12.5	56.806	496	496;492;498	0	30.628	84160000	4				398	1302;2249;3576;8554;9237	True;True;True;True;True	1445;2480;3948;9529;10295	2123;3589;5605;13603;14692	2563;4296;6703;16244;17643	2563;4296;6703;16244;17643	698	187	-1;-1;-1
P30566	P30566	13	13	13	Adenylosuccinate lyase	ADSL	sp|P30566|PUR8_HUMAN Adenylosuccinate lyase OS=Homo sapiens OX=9606 GN=ADSL PE=1 SV=2	1	13	13	13	39.9	39.9	39.9	54.889	484	484	0	111.93	1579300000	21				399	41;249;755;2801;3656;3657;3789;4584;5152;6836;7429;9679;10198	True;True;True;True;True;True;True;True;True;True;True;True;True	44;275;840;3088;3089;4034;4035;4177;5049;5678;7653;8302;10781;11351;11352	51;375;1207;1208;4433;4434;4435;4436;5751;5752;5959;5960;7304;8210;11036;11950;15346;16115;16116	57;449;1458;1459;5314;5315;5316;5317;5318;6878;6879;7136;7137;8822;9878;13291;13292;14345;18405;19305;19306	57;449;1459;5318;6878;6879;7136;8822;9878;13291;14345;18405;19305	699;700;701	26;89;476	-1
P30837;P47895;P40108;P42041	P30837	24;2;1;1	22;0;0;0	22;0;0;0	Aldehyde dehydrogenase X, mitochondrial	ALDH1B1	sp|P30837|AL1B1_HUMAN Aldehyde dehydrogenase X, mitochondrial OS=Homo sapiens OX=9606 GN=ALDH1B1 PE=1 SV=3	4	24	22	22	55.7	54	54	57.206	517	517;512;496;497	0	275.43	13856000000	64				400	1882;2165;3204;3798;4044;4944;5131;5163;5164;5266;5773;7802;8342;8719;8731;8831;9190;9200;9464;9465;9638;9946;10088;10277	True;True;True;True;True;True;True;True;True;True;True;False;True;True;True;True;True;True;True;True;True;False;True;True	2076;2392;3532;3533;4186;4449;5446;5655;5689;5690;5801;5802;6354;8711;9298;9299;9715;9729;9843;9844;10243;10253;10550;10551;10738;11081;11233;11438	3021;3476;5047;5048;5049;5050;5970;6326;7856;8174;8175;8227;8228;8229;8230;8390;8391;8392;9269;12544;13299;13300;13859;13860;13888;13889;13890;14068;14069;14070;14071;14072;14073;14619;14620;14632;14633;15041;15042;15043;15044;15290;15752;15961;15962;16222	3633;3634;3635;3636;4167;6045;6046;6047;6048;7148;7149;7565;9452;9839;9840;9900;9901;9902;9903;10086;10087;10088;10089;10090;11210;15027;15889;15890;15891;16570;16571;16621;16622;16623;16624;16625;16626;16863;16864;16865;16866;16867;16868;16869;16870;17553;17554;17555;17556;17557;17558;17559;17576;17577;17578;18064;18065;18066;18067;18344;18345;18894;18895;18896;19135;19136;19137;19425;19426	3633;4167;6047;7148;7565;9452;9839;9901;9902;10087;11210;15027;15890;16571;16621;16866;17556;17577;18064;18066;18344;18894;19136;19425	702;703;704;705;706	163;208;300;315;410	-1;-1;-1;-1
P31040;P31039;Q7ZVF3	P31040	8;2;1	8;2;1	8;2;1	Succinate dehydrogenase [ubiquinone] flavoprotein subunit, mitochondrial	SDHA	sp|P31040|SDHA_HUMAN Succinate dehydrogenase [ubiquinone] flavoprotein subunit, mitochondrial OS=Homo sapiens OX=9606 GN=SDHA PE=1 SV=2	3	8	8	8	19.7	19.7	19.7	72.691	664	664;665;661	0	64.549	117720000	9				401	307;3681;4100;7200;8265;9475;9860;9948	True;True;True;True;True;True;True;True	340;4060;4509;8053;9213;10562;10986;11083	501;5784;6406;11595;13189;15057;15619;15754	618;619;6915;7648;13948;15763;18080;18736;18898	618;6915;7648;13948;15763;18080;18736;18898	707	519	-1;-1;-1
P31150;P50398	P31150;P50398	31;24	31;24	22;15	Rab GDP dissociation inhibitor alpha	GDI1;Gdi1	sp|P31150|GDIA_HUMAN Rab GDP dissociation inhibitor alpha OS=Homo sapiens OX=9606 GN=GDI1 PE=1 SV=2;sp|P50398|GDIA_RAT Rab GDP dissociation inhibitor alp	3	31	31	22	83.2	83.2	60.6	50.582	447	447;447;447	0	323.31	22557000000	113				402	1678;2482;2643;2827;2845;2910;2990;4293;4799;4876;4888;5101;5113;5166;6195;6480;6508;6509;6676;7134;7135;7194;7517;7898;8352;8632;8700;9812;10002;10302;10303	True;True;True;True;True;True;True;True;True;True;True;True;True;True;True;True;True;True;True;True;True;True;True;True;True;True;True;True;True;True;True	1853;2743;2915;3115;3136;3212;3213;3299;4707;5291;5373;5386;5622;5635;5636;5692;6832;6833;6834;7140;7172;7173;7174;7175;7176;7177;7420;7421;7978;7979;8047;8394;8812;8813;9309;9611;9691;9692;10932;10933;10934;11140;11465;11466	2693;2694;3954;3955;4192;4472;4514;4515;4611;4612;4713;4714;6712;6713;7647;7754;7774;8129;8145;8146;8147;8148;8149;8150;8234;9888;9889;9890;9891;10314;10357;10358;10359;10360;10361;10362;10363;10364;10365;10366;10697;10698;11477;11478;11479;11480;11481;11482;11483;11484;11485;11486;11487;11586;11587;12089;12663;12664;12665;12666;13313;13314;13720;13721;13722;13826;13827;15538;15539;15540;15541;15…	3237;3238;3239;3240;4720;4721;4722;5015;5016;5365;5423;5424;5543;5544;5545;5652;5653;5654;5655;8047;8048;8049;8050;9218;9334;9355;9788;9805;9806;9807;9808;9809;9810;9811;9812;9909;11899;11900;11901;11902;12420;12468;12469;12470;12471;12472;12473;12474;12475;12476;12477;12478;12869;12870;12871;12872;13812;13813;13814;13815;13816;13817;13818;13819;13820;13821;13822;13823;13939;13940;14508;15156;151…	3238;4720;5016;5365;5423;5544;5652;8050;9218;9334;9355;9788;9809;9909;11900;12420;12470;12476;12869;13812;13823;13940;14508;15159;15907;16405;16527;18636;18975;19467;19470	708;709;710;711;712;713;714;715;716;717	66;90;132;134;168;250;260;336;424;434	-1;-1;-1
P31153;Q9ZMN5;Q4L7C7;Q00266	P31153	11;1;1;1	11;1;1;1	11;1;1;1	S-adenosylmethionine synthase isoform type-2	MAT2A	sp|P31153|METK2_HUMAN S-adenosylmethionine synthase isoform type-2 OS=Homo sapiens OX=9606 GN=MAT2A PE=1 SV=1	4	11	11	11	42.3	42.3	42.3	43.66	395	395;385;398;395	0	72.761	1153500000	12				403	1558;2189;3005;3112;4078;6888;6911;8623;8755;9015;10344	True;True;True;True;True;True;True;True;True;True;True	1723;2416;3315;3432;4486;7711;7734;9602;9755;9756;10051;11507	2517;3506;4733;4917;6375;11111;11141;11142;13707;13708;13927;13928;14359;16316	3033;4204;5676;5894;7616;13371;13408;13409;16387;16388;16680;16681;17240;19538	3033;4204;5676;5894;7616;13371;13408;16387;16680;17240;19538	718	64	-1;-1;-1;-1
P31321	P31321	4	4	4	cAMP-dependent protein kinase type I-beta regulatory subunit	PRKAR1B	sp|P31321|KAP1_HUMAN cAMP-dependent protein kinase type I-beta regulatory subunit OS=Homo sapiens OX=9606 GN=PRKAR1B PE=1 SV=4	1	4	4	4	16.5	16.5	16.5	43.072	381	381	0	26.017	110820000	5				404	4744;5610;7217;9879	True;True;True;True	5230;6175;8072;11008	7559;8922;11625;11626;15659	9124;10750;13985;13986;18795	9124;10750;13986;18795			-1
P31323	P31323	20	20	17	cAMP-dependent protein kinase type II-beta regulatory subunit	PRKAR2B	sp|P31323|KAP3_HUMAN cAMP-dependent protein kinase type II-beta regulatory subunit OS=Homo sapiens OX=9606 GN=PRKAR2B PE=1 SV=3	1	20	20	17	60	60	50.2	46.302	418	418	0	225.95	8691300000	53				405	95;107;769;994;1204;3566;3578;3642;3950;5039;5819;5820;6116;6816;7003;7634;7969;9143;10000;10093	True;True;True;True;True;True;True;True;True;True;True;True;True;True;True;True;True;True;True;True	103;115;855;1110;1337;3937;3951;3952;4018;4348;5551;5552;6408;6409;6410;6411;6744;7629;7630;7835;7836;8530;8895;10192;11138;11238	126;139;140;1228;1229;1651;1967;1968;1969;5592;5593;5609;5610;5611;5723;6187;6188;6189;8015;8016;8017;9332;9333;9334;9335;9775;10993;10994;10995;10996;10997;11282;11283;11284;11285;11286;11287;12272;12771;14556;15823;15967;15968;15969	148;149;162;163;1485;1486;2009;2382;2383;2384;6687;6688;6689;6708;6709;6710;6845;7407;7408;7409;7410;7411;7412;9633;9634;9635;11283;11284;11285;11286;11783;13236;13237;13238;13239;13240;13241;13579;13580;13581;13582;13583;13584;13585;13586;14718;15272;17482;17483;18972;18973;19142;19143;19144;19145	148;162;1485;2009;2383;6689;6709;6845;7409;9634;11283;11285;11783;13238;13583;14718;15272;17482;18972;19144	521;719;720;721;722;723	163;170;227;266;389;392	-1
P31749;P47196;P31750	P31749;P47196;P31750	8;6;6	5;3;3	5;3;3	RAC-alpha serine/threonine-protein kinase	AKT1;Akt1	sp|P31749|AKT1_HUMAN RAC-alpha serine/threonine-protein kinase OS=Homo sapiens OX=9606 GN=AKT1 PE=1 SV=2;sp|P47196|AKT1_RAT RAC-alpha serine/threonine-protein kinase OS=Rattus norvegicus OX=10116 GN=Akt1 PE=1 SV=1;sp|P31750|AKT1_MOUSE RAC-alpha serine/thre	3	8	5	5	21.2	13.1	13.1	55.686	480	480;480;480	0	33.053	74498000	5				406	997;1150;1778;3924;5089;6248;8694;8704	False;True;True;False;True;True;False;True	1113;1275;1959;4317;5610;6888;9683;9696	1655;1885;2853;6144;8113;9971;13817;13818;13831	2013;2291;3439;7356;9772;11994;16515;16516;16517;16535	2013;2291;3439;7356;9772;11994;16515;16535	724;725	63;118	-1;-1;-1
P31751	P31751	14	14	10	RAC-beta serine/threonine-protein kinase	AKT2	sp|P31751|AKT2_HUMAN RAC-beta serine/threonine-protein kinase OS=Homo sapiens OX=9606 GN=AKT2 PE=1 SV=2	1	14	14	10	36.8	36.8	27.2	55.768	481	481	0	102.8	796460000	16				407	638;997;1151;2380;3044;3924;4869;5878;7896;8187;8694;8781;9956;10224	True;True;True;True;True;True;True;True;True;True;True;True;True;True	714;1113;1276;2630;2631;3355;4317;5366;6471;8810;9130;9683;9784;11093;11378	1038;1655;1886;3792;3793;4825;6144;7747;9409;12661;13082;13817;13818;13960;15766;16146	1257;2013;2292;4526;4527;5796;7356;9327;11365;15154;15645;16515;16516;16517;16718;18910;19338	1257;2013;2292;4527;5796;7356;9327;11365;15154;15645;16515;16718;18910;19338	726	63	-1
P31930;P31800	P31930;P31800	4;2	4;2	4;2	Cytochrome b-c1 complex subunit 1, mitochondrial	UQCRC1	sp|P31930|QCR1_HUMAN Cytochrome b-c1 complex subunit 1, mitochondrial OS=Homo sapiens OX=9606 GN=UQCRC1 PE=1 SV=3;sp|P31800|QCR1_BOVIN Cytochrome b-c1 complex subunit 1, mitochondrial OS=Bos taurus OX=9913 GN=UQCRC1 PE=1 SV=2	2	4	4	4	10.6	10.6	10.6	52.645	480	480;480	0	26.072	32655000	4				408	158;853;2038;7695	True;True;True;True	169;952;2254;8597	213;1386;3280;12385	249;1680;3940;14856	249;1680;3940;14856			-1;-1
P31939	P31939	15	15	15	Bifunctional purine biosynthesis protein PURH;Phosphoribosylaminoimidazolecarboxamide formyltransferase;IMP cyclohydrolase	ATIC	sp|P31939|PUR9_HUMAN Bifunctional purine biosynthesis protein PURH OS=Homo sapiens OX=9606 GN=ATIC PE=1 SV=3	1	15	15	15	35.3	35.3	35.3	64.615	592	592	0	123.86	635310000	18				409	266;474;623;645;1663;1757;2520;3847;4006;5351;6755;8168;8870;9979;9987	True;True;True;True;True;True;True;True;True;True;True;True;True;True;True	294;520;699;722;1836;1937;2783;4237;4410;5902;7542;9109;9886;11116;11124	400;401;748;1022;1048;2667;2826;4007;4008;6037;6274;6275;8556;10871;13049;14145;15791;15800	477;478;908;1241;1270;3209;3410;4779;4780;7232;7503;7504;10300;13099;15604;16979;18936;18945	477;908;1241;1270;3209;3410;4780;7232;7504;10300;13099;15604;16979;18936;18945	727;728;729;730	60;158;312;476	-1
P31943;P52597	P31943	17;2	17;2	9;1	Heterogeneous nuclear ribonucleoprotein H;Heterogeneous nuclear ribonucleoprotein H, N-terminally processed	HNRNPH1	sp|P31943|HNRH1_HUMAN Heterogeneous nuclear ribonucleoprotein H OS=Homo sapiens OX=9606 GN=HNRNPH1 PE=1 SV=4	2	17	17	9	49.9	49.9	31.4	49.229	449	449;415	0	187.56	4332600000	39				410	793;1412;1996;3115;3438;3979;6668;6699;7345;8285;8461;8799;8800;9494;9933;10267;10505	True;True;True;True;True;True;True;True;True;True;True;True;True;True;True;True;True	882;1558;1559;2208;3435;3785;4379;7406;7407;7455;7456;8210;9236;9428;9807;9808;10583;11066;11424;11425;11682	1267;1268;2276;2277;2278;2279;3206;3207;4920;5402;6230;6231;10676;10677;10753;10754;10755;11814;13217;13467;13468;13995;13996;15081;15082;15732;15733;16201;16202;16203;16549;16550	1526;1527;1528;1529;1530;1531;2738;2739;2740;2741;2742;3852;3853;5897;6477;7456;7457;7458;12846;12847;12943;12944;12945;12946;14191;14192;15794;16094;16095;16763;16764;18106;18107;18874;18875;19402;19403;19404;19816;19817	1527;2741;3853;5897;6477;7456;12846;12943;14191;15794;16094;16763;16764;18107;18874;19404;19816	731;732;733;734;735;736	1;2;93;271;293;345	-1;-1
P31948	P31948	37	37	37	Stress-induced-phosphoprotein 1	STIP1	sp|P31948|STIP1_HUMAN Stress-induced-phosphoprotein 1 OS=Homo sapiens OX=9606 GN=STIP1 PE=1 SV=1	1	37	37	37	57.3	57.3	57.3	62.639	543	543	0	303.08	6949700000	52				411	15;16;444;550;586;1051;1086;1163;1504;1987;2145;2179;2438;2439;2853;3157;3786;3790;4019;4020;4789;4790;4791;4889;4975;5311;5377;5705;5794;5943;6575;7129;8885;8959;9094;9150;10332	True;True;True;True;True;True;True;True;True;True;True;True;True;True;True;True;True;True;True;True;True;True;True;True;True;True;True;True;True;True;True;True;True;True;True;True;True	17;18;489;605;648;649;650;1169;1207;1288;1667;2196;2197;2371;2372;2406;2694;2695;3146;3479;4174;4178;4424;4425;5280;5281;5282;5387;5477;5856;5930;6280;6376;6543;6544;7268;7972;9902;9989;10137;10199;11495	19;20;712;870;871;958;959;960;961;1723;1782;1903;1904;2448;3187;3188;3447;3448;3449;3496;3876;3877;4525;4970;5955;5956;5961;6292;6293;7633;7634;7635;7775;7913;8503;8597;8598;9144;9294;9510;9511;10488;11470;14164;14281;14282;14474;14563;14564;14565;16296	21;22;862;863;1059;1060;1061;1173;1174;1175;1176;2089;2170;2171;2310;2311;2959;3830;3831;4138;4139;4140;4194;4622;4623;5437;5957;7132;7133;7138;7524;7525;9204;9205;9206;9356;9519;10243;10350;10351;11044;11238;11481;11482;12634;13805;17007;17152;17153;17367;17368;17490;17491;17492;19509	21;22;862;1060;1175;2089;2170;2310;2959;3830;4140;4194;4622;4623;5437;5957;7132;7138;7524;7525;9204;9205;9206;9356;9519;10243;10350;11044;11238;11481;12634;13805;17007;17152;17367;17490;19509	737;738;739;740;741;742;743;744;745;746;747;748	1;115;125;130;214;259;441;490;499;504;511;535	-1
P32119	P32119	4	4	4	Peroxiredoxin-2	PRDX2	sp|P32119|PRDX2_HUMAN Peroxiredoxin-2 OS=Homo sapiens OX=9606 GN=PRDX2 PE=1 SV=5	1	4	4	4	22.7	22.7	22.7	21.892	198	198	0	23.078	241310000	4				412	782;3400;4858;6206	True;True;True;True	869;3745;5353;6846	1246;5352;7730;9918	1503;6422;9307;11932	1503;6422;9307;11932			-1
P32189;Q14409	P32189;Q14409	20;19	20;19	16;15	Glycerol kinase;Putative glycerol kinase 3	GK;GK3P	sp|P32189|GLPK_HUMAN Glycerol kinase OS=Homo sapiens OX=9606 GN=GK PE=1 SV=3;sp|Q14409|GLPK3_HUMAN Glycerol kinase 3 OS=Homo sapiens OX=9606 GN=GK3P PE=2 SV=2	2	20	20	16	48.3	48.3	37.2	61.244	559	559;553	0	158.23	1747100000	29				413	280;376;877;1087;1336;1465;2009;2071;2492;2688;4813;5614;7201;7694;8429;8578;8752;8928;9009;10130	True;True;True;True;True;True;True;True;True;True;True;True;True;True;True;True;True;True;True;True	310;412;977;1208;1209;1481;1624;2224;2289;2754;2965;5306;6179;8054;8596;9393;9394;9554;9752;9950;10043;11280	452;594;1424;1425;1783;1784;1785;1786;2170;2171;2390;3236;3333;3970;4263;7669;7670;8926;11596;11597;12384;13423;13424;13632;13633;13634;13924;14226;14227;14347;16021	558;727;1734;1735;2172;2173;2174;2175;2615;2616;2899;3895;4013;4738;5110;9243;9244;10754;13949;13950;14855;16042;16043;16279;16280;16281;16677;17087;17088;17222;19199	558;727;1735;2172;2615;2899;3895;4013;4738;5110;9243;10754;13949;14855;16042;16279;16677;17087;17222;19199	749;750;751;752	206;243;274;434	-1;-1
P33241	P33241	3	3	3	Lymphocyte-specific protein 1	LSP1	sp|P33241|LSP1_HUMAN Lymphocyte-specific protein 1 OS=Homo sapiens OX=9606 GN=LSP1 PE=1 SV=1	1	3	3	3	17.4	17.4	17.4	37.191	339	339	0	86.314	115560000	4				414	1842;1993;4120	True;True;True	2032;2205;4529	2961;3203;6436	3562;3848;3849;7690	3562;3848;7690			-1
P33991	P33991	5	5	5	DNA replication licensing factor MCM4	MCM4	sp|P33991|MCM4_HUMAN DNA replication licensing factor MCM4 OS=Homo sapiens OX=9606 GN=MCM4 PE=1 SV=5	1	5	5	5	8.3	8.3	8.3	96.557	863	863	0	30.575	60376000	4				415	202;3330;5284;5561;8784	True;True;True;True;True	222;3671;5821;6124;9787	298;5262;8433;8849;13963	357;6326;10154;10658;16721	357;6326;10154;10658;16721			-1
P33992	P33992	10	10	10	DNA replication licensing factor MCM5	MCM5	sp|P33992|MCM5_HUMAN DNA replication licensing factor MCM5 OS=Homo sapiens OX=9606 GN=MCM5 PE=1 SV=5	1	10	10	10	18.7	18.7	18.7	82.285	734	734	0	63.001	352010000	10				416	3911;4530;5208;6120;6154;7192;7668;7973;9631;9942	True;True;True;True;True;True;True;True;True;True	4303;4987;5735;6749;6750;6789;8045;8566;8899;10731;11075;11076	6124;7178;8296;9782;9783;9837;11584;12339;12776;15282;15744;15745	7330;8648;9976;11790;11791;11847;13937;14800;15277;18336;18886;18887	7330;8648;9976;11791;11847;13937;14800;15277;18336;18886	753;754;755;756	241;245;266;379	-1
P33993	P33993	12	12	12	DNA replication licensing factor MCM7	MCM7	sp|P33993|MCM7_HUMAN DNA replication licensing factor MCM7 OS=Homo sapiens OX=9606 GN=MCM7 PE=1 SV=4	1	12	12	12	22.4	22.4	22.4	81.307	719	719	0	76.933	237680000	12				417	301;1643;2644;3609;4056;5212;5465;7612;7927;8110;8161;8371	True;True;True;True;True;True;True;True;True;True;True;True	332;1811;2916;3983;4462;5739;6023;8507;8849;9046;9102;9328	480;2628;4193;5652;6343;8300;8707;12241;12242;12714;12964;13042;13340	589;3156;5017;6758;7582;9980;10473;14685;14686;15209;15502;15597;15946	589;3156;5017;6758;7582;9980;10473;14686;15209;15502;15597;15946			-1
P34059	P34059	3	3	3	N-acetylgalactosamine-6-sulfatase	GALNS	sp|P34059|GALNS_HUMAN N-acetylgalactosamine-6-sulfatase OS=Homo sapiens OX=9606 GN=GALNS PE=1 SV=1	1	3	3	3	7.9	7.9	7.9	58.025	522	522	0	17.457	14883000	2				418	357;2891;10522	True;True;True	392;3192;11701	572;4588;16584	702;5515;19868	702;5515;19868			-1
P34896	P34896	14	13	13	Serine hydroxymethyltransferase, cytosolic	SHMT1	sp|P34896|GLYC_HUMAN Serine hydroxymethyltransferase, cytosolic OS=Homo sapiens OX=9606 GN=SHMT1 PE=1 SV=1	1	14	13	13	41	38.1	38.1	53.082	483	483	0	109.69	1803900000	17				420	876;1032;1556;4471;4595;4738;5378;5625;6650;9607;9754;10094;10443;10525	True;True;True;True;False;True;True;True;True;True;True;True;True;True	976;1150;1721;4909;4910;5061;5062;5224;5931;6191;7380;10702;10870;11239;11617;11704	1422;1423;1697;2514;7037;7038;7323;7324;7325;7326;7327;7552;7553;8599;8600;8941;10647;15242;15460;15461;15970;16466;16591;16592	1732;1733;2055;3030;8470;8471;8845;8846;8847;8848;8849;8850;8851;8852;9117;9118;10352;10353;10770;12817;18287;18547;18548;19146;19722;19879;19880	1732;2055;3030;8471;8849;9118;10352;10770;12817;18287;18547;19146;19722;19880	757;758;759;760	21;139;154;170	-1
P34897	P34897	28	28	27	Serine hydroxymethyltransferase, mitochondrial	SHMT2	sp|P34897|GLYM_HUMAN Serine hydroxymethyltransferase, mitochondrial OS=Homo sapiens OX=9606 GN=SHMT2 PE=1 SV=3	1	28	28	27	63.9	63.9	63.9	55.992	504	504	0	323.31	43719000000	96				421	57;260;342;585;2079;2562;3391;3728;3759;3765;4472;4473;4498;4595;5541;5698;6737;7393;7569;7699;7837;8027;8751;9620;9996;10472;10473;10524	True;True;True;True;True;True;True;True;True;True;True;True;True;True;True;True;True;True;True;True;True;True;True;True;True;True;True;True	64;287;288;375;376;646;647;2299;2827;3736;4111;4112;4146;4152;4911;4912;4913;4914;4915;4952;5061;5062;6103;6272;7518;8262;8458;8601;8749;8959;9751;10717;11134;11646;11647;11703	78;79;390;391;392;393;542;543;544;545;546;547;548;549;550;955;956;957;3348;4067;5342;5862;5863;5864;5865;5912;5913;5914;5920;5921;7039;7040;7041;7042;7043;7044;7045;7046;7047;7048;7049;7050;7051;7052;7053;7054;7133;7134;7135;7323;7324;7325;7326;7327;8820;9127;10839;10840;11887;12174;12391;12588;12855;13922;13923;15259;15260;15815;15816;15817;15818;15819;16506;16507;16587;16588;16589;16590	90;91;466;467;468;469;470;665;666;667;668;669;670;671;672;673;674;675;676;1170;1171;1172;4028;4846;4847;6410;6411;7012;7013;7014;7015;7016;7017;7081;7082;7083;7084;7085;7094;7095;7096;8472;8473;8474;8475;8476;8477;8478;8479;8480;8481;8482;8483;8484;8485;8486;8487;8593;8594;8595;8845;8846;8847;8848;8849;8850;8851;8852;10619;11016;11017;11018;13056;13057;14277;14603;14862;15074;15075;15365;16675;16…	90;466;671;1172;4028;4846;6411;7012;7085;7096;8483;8486;8593;8849;10619;11017;13056;14277;14603;14862;15074;15365;16675;18306;18963;19766;19767;19872	759;761;762;763;764;765;766;767	56;162;177;193;252;346;361;498	-1
P34913	P34913	11	11	11	Bifunctional epoxide hydrolase 2;Cytosolic epoxide hydrolase 2;Lipid-phosphate phosphatase	EPHX2	sp|P34913|HYES_HUMAN Bifunctional epoxide hydrolase 2 OS=Homo sapiens OX=9606 GN=EPHX2 PE=1 SV=2	1	11	11	11	29.7	29.7	29.7	62.615	555	555	0	84.848	365160000	16				422	731;837;1220;1384;2821;3425;4400;6809;8660;9263;9934	True;True;True;True;True;True;True;True;True;True;True	814;931;932;1356;1530;3109;3771;4827;4828;7619;9645;10324;11067	1177;1327;1328;1329;1992;2235;2236;4466;5386;6911;6912;10972;13771;14728;15734	1426;1596;1597;1598;1599;2412;2689;2690;5359;6457;8301;8302;13209;16464;17689;18876	1426;1596;2412;2690;5359;6457;8301;13209;16464;17689;18876	768;769;770;771;772	198;237;369;441;490	-1
P34932	P34932	7	7	6	Heat shock 70 kDa protein 4	HSPA4	sp|P34932|HSP74_HUMAN Heat shock 70 kDa protein 4 OS=Homo sapiens OX=9606 GN=HSPA4 PE=1 SV=4	1	7	7	6	12.4	12.4	10.5	94.33	840	840	0	45.212	222340000	6				423	263;1938;2234;4875;5957;6935;8279	True;True;True;True;True;True;True	291;2142;2465;5372;6567;7760;9230	396;3122;3573;7753;9541;11178;13209	473;3761;4279;9333;11514;13455;15785	473;3761;4279;9333;11514;13455;15785	232	171	-1
P35030	P35030	1	1	1	Trypsin-3	PRSS3	sp|P35030|TRY3_HUMAN Trypsin-3 OS=Homo sapiens OX=9606 GN=PRSS3 PE=1 SV=2	1	1	1	1	4.3	4.3	4.3	32.528	304	304	0.0008569	7.3355	42188000	1				424	9614	TRUE	10711	15252	18297	18297			-1
P35221;P26232	P35221;P26232	2;1	2;1	2;1	Catenin alpha-1;Catenin alpha-2	CTNNA1;CTNNA2	sp|P35221|CTNA1_HUMAN Catenin alpha-1 OS=Homo sapiens OX=9606 GN=CTNNA1 PE=1 SV=1;sp|P26232|CTNA2_HUMAN Catenin alpha-2 OS=Homo sapiens OX=9606 GN=CTNNA2 PE=1 SV=5	2	2	2	2	3.2	3.2	3.2	100.07	906	906;953	0	11.715	47677000	2				425	350;1894	True;True	384;2094	561;3062	687;3697	687;3697			-1;-1
P35222;P14923	P35222	12;2	12;2	12;2	Catenin beta-1	CTNNB1	sp|P35222|CTNB1_HUMAN Catenin beta-1 OS=Homo sapiens OX=9606 GN=CTNNB1 PE=1 SV=1	2	12	12	12	18.2	18.2	18.2	85.496	781	781;745	0	98.137	729760000	15				426	288;1984;3776;5670;5832;5861;6417;6418;6893;6993;8336;8933	True;True;True;True;True;True;True;True;True;True;True;True	319;2193;4164;6242;6423;6453;7072;7073;7716;7824;9292;9959;9960	464;465;3184;5939;5940;9083;9084;9351;9352;9388;10227;10228;11116;11261;13293;14242;14243	570;571;3827;7115;7116;10958;10959;11305;11306;11343;12320;12321;13376;13546;15883;17109;17110	571;3827;7115;10958;11306;11343;12320;12321;13376;13546;15883;17109	773;774	194;202	-1;-1
P35237;Q60854	P35237	14;2	14;2	13;1	Serpin B6	SERPINB6	sp|P35237|SPB6_HUMAN Serpin B6 OS=Homo sapiens OX=9606 GN=SERPINB6 PE=1 SV=3	2	14	14	13	46.3	46.3	44.1	42.621	376	376;378	0	156.13	888770000	19				427	144;2789;3050;3494;3501;3858;4030;4936;5367;6394;6889;7868;8017;8770	True;True;True;True;True;True;True;True;True;True;True;True;True;True	154;155;3076;3361;3362;3858;3859;3866;4248;4435;5438;5919;5920;7047;7712;8781;8948;9772	196;197;4415;4831;4832;5496;5497;5505;6050;6304;7847;8583;8584;10187;11112;12628;12841;12842;13945	228;229;5294;5802;5803;5804;6582;6583;6591;6592;7246;7536;9443;10336;10337;12269;13372;15118;15349;15350;16701	229;5294;5803;6583;6592;7246;7536;9443;10336;12269;13372;15118;15349;16701	775;776;777;778;779;780;781	53;118;200;261;262;282;305	-1;-1
P35269	P35269	3	3	3	General transcription factor IIF subunit 1	GTF2F1	sp|P35269|T2FA_HUMAN General transcription factor IIF subunit 1 OS=Homo sapiens OX=9606 GN=GTF2F1 PE=1 SV=2	1	3	3	3	7.9	7.9	7.9	58.24	517	517	0	27.922	70097000	5				428	60;1936;8911	True;True;True	67;2140;9931	83;84;3119;14201	98;99;3758;17058;17059	98;3758;17059			-1
P35579;Q8VDD5;P35580;P35749;Q7Z406	P35579;Q8VDD5	8;6;2;1;1	8;6;2;1;1	8;6;2;1;1	Myosin-9	MYH9;Myh9	sp|P35579|MYH9_HUMAN Myosin-9 OS=Homo sapiens OX=9606 GN=MYH9 PE=1 SV=4;sp|Q8VDD5|MYH9_MOUSE Myosin-9 OS=Mus musculus OX=10090 GN=Myh9 PE=1 SV=4	5	8	8	8	6.2	6.2	6.2	226.53	1960	1960;1960;1976;1972;1995	0	67.946	288260000	8				429	613;1840;6923;7042;9334;9560;9563;9873	True;True;True;True;True;True;True;True	688;2030;7747;7879;7880;10405;10653;10656;11002	1009;2959;11159;11342;11343;14832;15177;15180;15651	1228;3560;13428;13646;13647;17810;18216;18219;18787	1228;3560;13428;13646;17810;18216;18219;18787	782;783	86;137	-1;-1;-1;-1;-1
P35606	P35606	2	2	2	Coatomer subunit beta	COPB2	sp|P35606|COPB2_HUMAN Coatomer subunit beta OS=Homo sapiens OX=9606 GN=COPB2 PE=1 SV=2	1	2	2	2	2.2	2.2	2.2	102.49	906	906	0	11.87	35945000	2				430	2403;3960	True;True	2656;4358	3827;6200	4565;7423	4565;7423			-1
P35611	P35611	8	8	8	Alpha-adducin	ADD1	sp|P35611|ADDA_HUMAN Alpha-adducin OS=Homo sapiens OX=9606 GN=ADD1 PE=1 SV=2	1	8	8	8	16.3	16.3	16.3	80.954	737	737	0	59.151	201300000	8				431	121;2561;4501;8238;8320;8861;9049;9292	True;True;True;True;True;True;True;True	129;2826;4955;9182;9274;9877;10088;10357	162;4066;7139;13147;13271;14131;14411;14770	192;4845;8599;15718;15857;16957;17294;17736	192;4845;8599;15718;15857;16957;17294;17736			-1
P35658	P35658	3	3	3	Nuclear pore complex protein Nup214	NUP214	sp|P35658|NU214_HUMAN Nuclear pore complex protein Nup214 OS=Homo sapiens OX=9606 GN=NUP214 PE=1 SV=2	1	3	3	3	2.1	2.1	2.1	213.62	2090	2090	0	20.428	69989000	4				432	4182;9554;10278	True;True;True	4592;10646;11439	6522;15162;15163;16223	7784;18197;18198;19427	7784;18198;19427			-1
P35790	P35790	2	2	2	Choline kinase alpha	CHKA	sp|P35790|CHKA_HUMAN Choline kinase alpha OS=Homo sapiens OX=9606 GN=CHKA PE=1 SV=3	1	2	2	2	4.8	4.8	4.8	52.248	457	457	0	14.424	33782000	2				433	5447;5917	True;True	6004;6514	8684;9474	10448;11442	10448;11442			-1
P36578;P09180	P36578	15;2	15;2	15;2	60S ribosomal protein L4	RPL4	sp|P36578|RL4_HUMAN 60S ribosomal protein L4 OS=Homo sapiens OX=9606 GN=RPL4 PE=1 SV=5	2	15	15	15	41	41	41	47.697	427	427;401	0	97.616	1982300000	16				435	0;648;2610;4140;4983;5270;5350;6627;6977;7240;7321;7555;7678;8042;10189	True;True;True;True;True;True;True;True;True;True;True;True;True;True;True	0;725;2879;4550;5486;5806;5901;7349;7808;8099;8185;8443;8578;8974;11342	0;1051;1052;1053;4136;6463;7928;8397;8555;10595;10596;11243;11672;11673;11784;12154;12356;12875;16100	0;1275;1276;1277;4937;7718;7719;9539;10097;10299;12747;12748;13528;14036;14037;14160;14582;14818;15393;19290	0;1275;4937;7718;9539;10097;10299;12747;13528;14036;14160;14582;14818;15393;19290	784;785	138;284	-1;-1
P36776;Q924S5	P36776	5;1	5;1	5;1	Lon protease homolog, mitochondrial	LONP1	sp|P36776|LONM_HUMAN Lon protease homolog, mitochondrial OS=Homo sapiens OX=9606 GN=LONP1 PE=1 SV=2	2	5	5	5	6.2	6.2	6.2	106.49	959	959;950	0	28.945	41936000	4				436	329;683;1283;1734;6258	True;True;True;True;True	362;762;1425;1912;6898	524;1101;2094;2790;9982	646;1331;2534;3360;12005	646;1331;2534;3360;12005	786	494	-1;-1
P36871;P00949	P36871;P00949	19;13	19;13	19;13	Phosphoglucomutase-1	PGM1	sp|P36871|PGM1_HUMAN Phosphoglucomutase-1 OS=Homo sapiens OX=9606 GN=PGM1 PE=1 SV=3;sp|P00949|PGM1_RABIT Phosphoglucomutase-1 OS=Oryctolagus cuniculus OX=9986 GN=PGM1 PE=1 SV=2	2	19	19	19	44.8	44.8	44.8	61.448	562	562;562	0	149.74	1909500000	22				437	162;1354;1751;2204;2867;4049;4361;4504;5106;5691;6228;6471;7426;8010;8077;8264;8814;8993;9308	True;True;True;True;True;True;True;True;True;True;True;True;True;True;True;True;True;True;True	175;1499;1931;2432;3165;4455;4783;4958;5628;6265;6868;7130;8299;8941;9011;9212;9823;10026;10374	221;222;2197;2820;3527;4552;6336;6831;7142;8136;9112;9947;9948;10304;11947;12833;12920;13188;14014;14326;14327;14793	257;258;2648;3404;4225;5464;7575;8191;8602;9795;10990;11967;11968;12410;14342;15341;15440;15441;15762;16784;17200;17201;17766	257;2648;3404;4225;5464;7575;8191;8602;9795;10990;11968;12410;14342;15341;15440;15762;16784;17200;17766	787	535	-1;-1
P36897	P36897	1	1	1	TGF-beta receptor type-1	Tgfbr1;TGFBR1	sp|P36897|TGFR1_HUMAN TGF-beta receptor type-1 OS=Homo sapiens OX=9606 GN=TGFBR1 PE=1 SV=1	2	1	1	1	4.2	4.2	4.2	56.178	503	503;503	0.00082988	6.7628	34359000	1				438	9800	TRUE	10920	15522	18617	18617			-1;-1
P36915;Q7YR35	P36915;Q7YR35	3;2	3;2	3;2	Guanine nucleotide-binding protein-like 1	GNL1	sp|P36915|GNL1_HUMAN Guanine nucleotide-binding protein-like 1 OS=Homo sapiens OX=9606 GN=GNL1 PE=1 SV=2;sp|Q7YR35|GNL1_PANTR Guanine nucleotide-binding protein-like 1 OS=Pan troglodytes OX=9598 GN=GNL1 PE=3 SV=3	2	3	3	3	6.9	6.9	6.9	68.66	607	607;607	0	17.776	19142000	3				439	2376;4554;5319	True;True;True	2625;5017;5864	3785;7236;8511	4519;8717;10251	4519;8717;10251			-1;-1
P36957;Q90512	P36957	13;4	13;4	13;4	Dihydrolipoyllysine-residue succinyltransferase component of 2-oxoglutarate dehydrogenase complex, mitochondrial	DLST	sp|P36957|ODO2_HUMAN Dihydrolipoyllysine-residue succinyltransferase component of 2-oxoglutarate dehydrogenase complex, mitochondrial OS=Homo sapiens OX=9606 GN=DLST PE=1 SV=4	2	13	13	13	40.8	40.8	40.8	48.755	453	453;409	0	112.25	1927800000	14				440	418;724;866;1784;1799;3462;5567;7267;7379;8955;9052;9345;9377	True;True;True;True;True;True;True;True;True;True;True;True;True	459;805;966;1966;1983;3813;6130;8127;8246;9985;10091;10417;10453	670;1165;1166;1412;2863;2887;5438;8863;11708;11862;14275;14414;14844;14892	819;1413;1414;1415;1721;3449;3478;6521;10681;14077;14249;17145;17297;17822;17878	819;1414;1721;3449;3478;6521;10681;14077;14249;17145;17297;17822;17878	788;789;790	256;415;416	-1;-1
P37198	P37198	2	2	2	Nuclear pore glycoprotein p62	NUP62	sp|P37198|NUP62_HUMAN Nuclear pore glycoprotein p62 OS=Homo sapiens OX=9606 GN=NUP62 PE=1 SV=3	1	2	2	2	5.6	5.6	5.6	53.254	522	522	0	13.855	30436000	2				441	2371;7704	True;True	2620;8607	3779;12401	4513;14873	4513;14873			-1
P38570	P38570	1	1	1	Integrin alpha-E;Integrin alpha-E light chain;Integrin alpha-E heavy chain	ITGAE	sp|P38570|ITAE_HUMAN Integrin alpha-E OS=Homo sapiens OX=9606 GN=ITGAE PE=1 SV=3	1	1	1	1	0.7	0.7	0.7	130.16	1179	1179	0.0046296	6.0675	6901700	1				442	3443	TRUE	3791	5409	6485	6485			-1
P38606;Q76NM6	P38606	16;1	16;1	16;1	V-type proton ATPase catalytic subunit A	ATP6V1A	sp|P38606|VATA_HUMAN V-type proton ATPase catalytic subunit A OS=Homo sapiens OX=9606 GN=ATP6V1A PE=1 SV=2	2	16	16	16	37.6	37.6	37.6	68.303	617	617;611	0	153.61	1452400000	24				443	443;1183;2408;2978;3809;4692;5230;6026;7328;7921;8590;9112;9443;9474;9594;10480	True;True;True;True;True;True;True;True;True;True;True;True;True;True;True;True	488;1309;1310;2661;3286;3287;4197;5175;5759;5760;6645;8192;8842;9567;9568;10157;10524;10561;10688;11654	711;1931;1932;3832;4699;4700;5983;7490;8331;8332;9641;9642;11792;11793;12706;13653;13654;14502;14992;14993;15055;15056;15224;15225;16516	861;2342;2343;4570;5635;5636;7167;9047;10015;10016;11633;11634;14168;14169;15201;16306;16307;16308;17407;17997;17998;18078;18079;18267;18268;19777	861;2342;4570;5636;7167;9047;10015;11634;14168;15201;16308;17407;17998;18079;18268;19777	791;792;793;794;795;796	34;39;205;296;318;368	-1;-1
P38646;Q182E8;C4Z1J4;Q0BW82;Q5GSE1;A0Q7F0;P87047	P38646	17;1;1;1;1;1;1	17;1;1;1;1;1;1	16;0;0;0;0;0;0	Stress-70 protein, mitochondrial	HSPA9	sp|P38646|GRP75_HUMAN Stress-70 protein, mitochondrial OS=Homo sapiens OX=9606 GN=HSPA9 PE=1 SV=2	7	17	17	16	31.2	31.2	30	73.68	679	679;615;628;632;635;642;649	0	128.08	1493900000	27				444	694;1043;2369;2385;5823;6377;6485;6555;6641;6853;7198;7392;7897;9074;9330;9550;9841	True;True;True;True;True;True;True;True;True;True;True;True;True;True;True;True;True	774;1161;2618;2636;6414;7030;7145;7241;7242;7367;7368;7673;8051;8261;8811;10115;10399;10400;10641;10966	1119;1120;1715;3776;3798;9339;9340;10163;10322;10453;10454;10633;10634;11060;11592;11886;12662;14446;14821;14822;14823;14824;14825;15156;15157;15594	1356;1357;2080;4509;4532;11290;11291;11292;11293;12244;12430;12595;12596;12801;12802;13320;13945;14276;15155;17329;17330;17798;17799;17800;17801;17802;18191;18192;18710	1356;2080;4509;4532;11293;12244;12430;12596;12801;13320;13945;14276;15155;17330;17800;18192;18710	797;798;799;800;801	103;172;174;584;596	-1;-1;-1;-1;-1;-1;-1
P39023;Q92901	P39023	6;1	6;1	6;1	60S ribosomal protein L3	RPL3	sp|P39023|RL3_HUMAN 60S ribosomal protein L3 OS=Homo sapiens OX=9606 GN=RPL3 PE=1 SV=2	2	6	6	6	21.3	21.3	21.3	46.108	403	403;407	0	36.316	89157000	7				446	3837;5451;8095;9099;9177;9198	True;True;True;True;True;True	4227;6008;6009;9030;10143;10228;10251	6024;8690;8691;12941;14480;14599;14630	7218;10454;10455;15469;17376;17531;17573	7218;10455;15469;17376;17531;17573	803;804	216;332	-1;-1
P39656;O54734	P39656;O54734	6;5	6;5	6;5	Dolichyl-diphosphooligosaccharide--protein glycosyltransferase 48 kDa subunit	DDOST;Ddost	sp|P39656|OST48_HUMAN Dolichyl-diphosphooligosaccharide--protein glycosyltransferase 48 kDa subunit OS=Homo sapiens OX=9606 GN=DDOST PE=1 SV=4;sp|O54734|OST48_MOUSE Dolichyl-diphosphooligosaccharide--protein glycosyltransferase 48 kDa subunit OS=Mus muscul	2	6	6	6	19.1	19.1	19.1	50.8	456	456;441	0	59.927	228290000	8				447	2174;6037;7326;8419;8613;10483	True;True;True;True;True;True	2401;6658;8190;9382;9592;11657	3490;9663;11790;13411;13692;13693;13694;16519	4188;11660;14166;16030;16371;16372;16373;19780	4188;11660;14166;16030;16373;19780			-1;-1
P40123	P40123	20	19	19	Adenylyl cyclase-associated protein 2	CAP2	sp|P40123|CAP2_HUMAN Adenylyl cyclase-associated protein 2 OS=Homo sapiens OX=9606 GN=CAP2 PE=1 SV=1	1	20	19	19	59.1	57.4	57.4	52.823	477	477	0	150.62	2473000000	28				448	255;614;2267;3595;3771;3772;4355;4566;5724;5942;6871;7839;8071;8397;8550;8665;8758;9759;9760;9814	True;True;True;True;True;True;True;True;True;True;True;True;True;True;True;True;True;True;True;False	281;282;689;690;2504;2505;3969;4159;4160;4775;4776;5029;6300;6301;6540;6541;6542;7692;8752;9004;9359;9525;9650;9759;10875;10876;10936	383;384;1010;1011;3625;3626;5636;5933;5934;6818;6819;6820;6821;7278;9196;9197;9506;9507;9508;9509;11081;12592;12593;12911;13385;13599;13778;13779;13931;15468;15469;15553	458;459;1229;1230;4340;4341;6742;7109;7110;8174;8175;8176;8177;8792;11127;11128;11477;11478;11479;11480;13341;15081;15082;15431;15996;16240;16473;16474;16684;18556;18557;18652	459;1230;4340;6742;7109;7110;8175;8792;11127;11477;13341;15082;15431;15996;16240;16474;16684;18556;18557;18652	805;806;807;808;809;810;811	4;53;56;77;91;159;476	-1
P40222	P40222	3	3	3	Alpha-taxilin	TXLNA	sp|P40222|TXLNA_HUMAN Alpha-taxilin OS=Homo sapiens OX=9606 GN=TXLNA PE=1 SV=3	1	3	3	3	4.9	4.9	4.9	61.89	546	546	0	17.428	37419000	3				449	2665;5687;10181	True;True;True	2940;6261;11334	4226;9108;16092	5062;10986;19281	5062;10986;19281			-1
P40227;Q92526	P40227	28;5	28;5	28;5	T-complex protein 1 subunit zeta	CCT6A	sp|P40227|TCPZ_HUMAN T-complex protein 1 subunit zeta OS=Homo sapiens OX=9606 GN=CCT6A PE=1 SV=3	2	28	28	28	64.6	64.6	64.6	58.024	531	531;530	0	323.31	28657000000	92				450	313;534;679;708;1230;2253;2440;3232;3301;3439;3458;3869;3986;4332;5087;5150;6317;6693;6833;7394;7789;7967;8688;9245;9266;9333;9484;9586	True;True;True;True;True;True;True;True;True;True;True;True;True;True;True;True;True;True;True;True;True;True;True;True;True;True;True;True	346;589;757;788;1366;1367;2485;2696;3565;3640;3786;3809;4259;4387;4747;5604;5605;5606;5607;5676;6964;7444;7445;7649;7650;8263;8697;8893;9677;10304;10329;10404;10571;10680	507;847;1092;1093;1137;1138;2011;2012;2013;2014;3597;3878;5090;5215;5216;5403;5430;5431;6064;6065;6241;6764;8102;8103;8104;8105;8106;8107;8108;8109;8110;8208;10056;10057;10740;10741;10742;11023;11024;11025;11026;11027;11028;11029;11030;11031;11888;11889;12527;12528;12769;13811;14701;14702;14703;14704;14705;14733;14830;14831;15066;15067;15212;15213	625;1030;1031;1320;1321;1322;1374;1375;1376;1377;1378;1379;1380;2440;2441;2442;2443;2444;4304;4624;4625;6098;6265;6266;6267;6268;6269;6478;6479;6510;6511;7260;7261;7468;8107;8108;9759;9760;9761;9762;9763;9764;9765;9766;9767;9768;9769;9876;12084;12085;12086;12087;12088;12928;12929;12930;12931;13275;13276;13277;13278;13279;13280;13281;13282;13283;13284;13285;13286;14278;14279;15009;15010;15269;1527…	625;1030;1320;1375;2444;4304;4624;6098;6266;6478;6510;7260;7468;8107;9761;9876;12085;12928;13279;14278;15009;15269;16509;17658;17694;17807;18089;18253	812;813;814;815;816;817;818;819	46;67;143;190;194;196;418;526	-1;-1
P40424	P40424	3	3	2	Pre-B-cell leukemia transcription factor 1	PBX1	sp|P40424|PBX1_HUMAN Pre-B-cell leukemia transcription factor 1 OS=Homo sapiens OX=9606 GN=PBX1 PE=1 SV=1	1	3	3	2	9.8	9.8	6.3	46.625	430	430	0	20.356	46550000	3				451	3102;5371;6643	True;True;True	3421;5924;7370	4903;8590;10636	5879;10343;12804	5879;10343;12804	820;821	73;106	-1
P40926	P40926	2	2	2	Malate dehydrogenase, mitochondrial	MDH2	sp|P40926|MDHM_HUMAN Malate dehydrogenase, mitochondrial OS=Homo sapiens OX=9606 GN=MDH2 PE=1 SV=3	1	2	2	2	9.5	9.5	9.5	35.503	338	338	0	11.202	74992000	1				452	3116;9253	True;True	3436;10312	4921;14713	5898;17674	5898;17674			-1
P40939	P40939	15	15	15	Trifunctional enzyme subunit alpha, mitochondrial;Long-chain enoyl-CoA hydratase;Long chain 3-hydroxyacyl-CoA dehydrogenase	HADHA	sp|P40939|ECHA_HUMAN Trifunctional enzyme subunit alpha, mitochondrial OS=Homo sapiens OX=9606 GN=HADHA PE=1 SV=2	1	15	15	15	32.4	32.4	32.4	82.999	763	763	0	117.17	615910000	18				453	518;1072;1561;1610;2479;2723;4987;6283;6609;6729;6790;8748;8896;9115;9537	True;True;True;True;True;True;True;True;True;True;True;True;True;True;True	567;568;1193;1726;1777;2740;3002;3003;5490;6924;7322;7504;7505;7593;9748;9914;10160;10628	816;817;1763;2520;2588;3951;4311;4312;7933;10012;10557;10825;10826;10938;13919;14183;14505;15142	985;986;2151;3036;3113;4717;5163;5164;9544;12040;12708;13042;13043;13171;16672;17035;17410;17411;18176	985;2151;3036;3113;4717;5164;9544;12040;12708;13043;13171;16672;17035;17410;18176	822;823;824;825;826;827;828;829	191;200;201;215;273;340;506;622	-1
P41091;Q9Z0N1;Q2VIR3;C9WPN6;Q9Z0N2	P41091;Q9Z0N1;Q2VIR3;C9WPN6;Q9Z0N2	13;12;10;9;9	13;12;10;9;9	4;3;4;2;2	Eukaryotic translation initiation factor 2 subunit 3;Eukaryotic translation initiation factor 2 subunit 3, X-linked;Putative eukaryotic translation initiation factor 2 subunit 3-like protein;Eukaryotic translation initiation factor 2 subunit 3, Y-linked	Eif2s3;EIF2S3;Eif2s3x;EIF2S3L;Eif2s3y	sp|P41091|IF2G_HUMAN Eukaryotic translation initiation factor 2 subunit 3 OS=Homo sapiens OX=9606 GN=EIF2S3 PE=1 SV=3;sp|Q9Z	6	13	13	4	37.9	37.9	10.6	51.079	472	472;472;472;472;472;472	0	106.53	904150000	14				454	297;398;3711;3856;4733;5343;5938;6330;6909;7411;7873;7976;10415	True;True;True;True;True;True;True;True;True;True;True;True;True	328;436;4094;4246;5218;5892;6535;6979;7732;8281;8786;8902;11585	476;640;5840;6048;7543;8542;8543;9501;10076;11139;11918;12635;12780;12781;16424	585;787;6990;7244;9106;10285;10286;11472;12113;13406;14311;15125;15281;15282;19674	585;787;6990;7244;9106;10286;11472;12113;13406;14311;15125;15281;19674	46	310	-1;-1;-1;-1;-1;-1
P41240	P41240	3	3	3	Tyrosine-protein kinase CSK	CSK	sp|P41240|CSK_HUMAN Tyrosine-protein kinase CSK OS=Homo sapiens OX=9606 GN=CSK PE=1 SV=1	1	3	3	3	9.3	9.3	9.3	50.704	450	450	0	18.756	33287000	2				455	3967;5936;9709	True;True;True	4365;6533;10814	6207;9499;15389	7431;11470;18458	7431;11470;18458	830	173	-1
P41250;Q9CZD3	P41250;Q9CZD3	2;1	2;1	2;1	Glycine--tRNA ligase	GARS;Gars	sp|P41250|GARS_HUMAN Glycine--tRNA ligase OS=Homo sapiens OX=9606 GN=GARS PE=1 SV=3;sp|Q9CZD3|GARS_MOUSE Glycine--tRNA ligase OS=Mus musculus OX=10090 GN=Gars PE=1 SV=1	2	2	2	2	4.6	4.6	4.6	83.165	739	739;729	0	10.809	10933000	1				456	5553;8702	True;True	6115;9694	8834;13829	10635;16533	10635;16533			-1;-1
P41252	P41252	5	5	5	Isoleucine--tRNA ligase, cytoplasmic	IARS	sp|P41252|SYIC_HUMAN Isoleucine--tRNA ligase, cytoplasmic OS=Homo sapiens OX=9606 GN=IARS PE=1 SV=2	1	5	5	5	6.6	6.6	6.6	144.5	1262	1262	0	42.456	119700000	8				457	650;2095;5502;7939;8769	True;True;True;True;True	727;2316;6060;8862;9771	1055;1056;3371;3372;8751;12729;13944	1279;1280;4056;4057;10523;15225;15226;16700	1279;4057;10523;15226;16700			-1
P42167;P42166	P42167;P42166	4;4	4;4	4;4	Lamina-associated polypeptide 2, isoforms beta/gamma;Thymopoietin;Thymopentin;Lamina-associated polypeptide 2, isoform alpha;Thymopoietin;Thymopentin	TMPO	sp|P42167|LAP2B_HUMAN Lamina-associated polypeptide 2, isoforms beta/gamma OS=Homo sapiens OX=9606 GN=TMPO PE=1 SV=2;sp|P42166|LAP2A_HUMAN Lamina-associated polypeptide 2, isoform alpha OS=Homo sapiens OX=9606 GN=TMPO PE=1 SV=2	2	4	4	4	12.6	12.6	12.6	50.67	454	454;694	0	23.195	67267000	4				458	7285;7954;8437;10289	True;True;True;True	8146;8879;9403;11452	11731;12749;13436;16239	14103;15246;16057;19444	14103;15246;16057;19444			-1;-1
P42345	P42345	1	1	1	Serine/threonine-protein kinase mTOR	MTOR	sp|P42345|MTOR_HUMAN Serine/threonine-protein kinase mTOR OS=Homo sapiens OX=9606 GN=MTOR PE=1 SV=1	1	1	1	1	1.2	1.2	1.2	288.89	2549	2549	0	10.415	8349900	1				459	6669	TRUE	7408	10678	12848	12848	831	1	-1
P42695	P42695	2	2	2	Condensin-2 complex subunit D3	NCAPD3	sp|P42695|CNDD3_HUMAN Condensin-2 complex subunit D3 OS=Homo sapiens OX=9606 GN=NCAPD3 PE=1 SV=2	1	2	2	2	1.9	1.9	1.9	168.89	1498	1498	0	12.574	12516000	2				460	7137;8690	True;True	7983;9679	11492;13813	13828;16511	13828;16511			-1
P42704	P42704	27	27	27	Leucine-rich PPR motif-containing protein, mitochondrial	LRPPRC	sp|P42704|LPPRC_HUMAN Leucine-rich PPR motif-containing protein, mitochondrial OS=Homo sapiens OX=9606 GN=LRPPRC PE=1 SV=3	1	27	27	27	23.5	23.5	23.5	157.9	1394	1394	0	200.82	2363500000	36				461	287;332;1042;1295;1418;1801;2951;4296;4636;5419;5547;5675;6554;6787;7030;7235;7618;7872;7924;8019;8296;8418;8516;9114;9521;9524;10090	True;True;True;True;True;True;True;True;True;True;True;True;True;True;True;True;True;True;True;True;True;True;True;True;True;True;True	317;318;365;1160;1438;1565;1985;3258;4710;5110;5111;5976;6109;6248;7240;7589;7865;8094;8513;8785;8846;8950;9248;9381;9490;10159;10612;10615;11235	461;462;463;527;1713;1714;2113;2290;2889;4664;6717;7408;7409;8655;8826;8827;9093;10452;10934;11324;11325;11665;12249;12634;12710;12844;12845;13231;13410;13548;14504;15124;15128;15964	567;568;569;649;2077;2078;2079;2553;2761;2762;3480;5600;8055;8951;8952;10419;10626;10627;10970;12594;13167;13628;13629;14029;14693;15124;15205;15352;15353;15811;16029;16182;17409;18158;18162;19139	568;649;2079;2553;2761;3480;5600;8055;8952;10419;10627;10970;12594;13167;13628;14029;14693;15124;15205;15353;15811;16029;16182;17409;18158;18162;19139	832;833;834;835;836	88;188;248;258;1177	-1
P42785	P42785	15	15	15	Lysosomal Pro-X carboxypeptidase	PRCP	sp|P42785|PCP_HUMAN Lysosomal Pro-X carboxypeptidase OS=Homo sapiens OX=9606 GN=PRCP PE=1 SV=1	1	15	15	15	29	29	29	55.799	496	496	0	126.65	8716700000	34				463	595;1313;2223;2224;3888;4740;4741;5120;6837;7362;8040;8535;9300;9992;10523	True;True;True;True;True;True;True;True;True;True;True;True;True;True;True	664;665;1456;2453;2454;4279;5226;5227;5643;7654;7655;8227;8228;8972;9510;10365;11130;11702	977;978;979;2134;2135;2136;3552;3553;3554;6093;7555;7556;8158;8159;11037;11038;11039;11040;11835;11836;12872;12873;13578;14779;14780;15810;16585;16586	1194;1195;1196;2574;2575;2576;2577;2578;4252;4253;4254;7290;7291;7292;9120;9121;9822;9823;13293;13294;13295;13296;14215;14216;15390;15391;16215;17746;17747;17748;17749;18957;19869;19870	1194;2577;4252;4253;7291;9120;9121;9822;13295;14216;15390;16215;17748;18957;19869	837;838;839	116;410;468	-1
P43003	P43003	3	3	3	Excitatory amino acid transporter 1	SLC1A3	sp|P43003|EAA1_HUMAN Excitatory amino acid transporter 1 OS=Homo sapiens OX=9606 GN=SLC1A3 PE=1 SV=1	1	3	3	3	8.7	8.7	8.7	59.572	542	542	0	32.565	68311000	3				464	1633;9080;9914	True;True;True	1801;10122;11044	2616;14456;15703	3144;17343;18842	3144;17343;18842	840	519	-1
P43034;P63005;Q7T394	P43034;P63005	5;5;2	5;5;2	5;5;2	Platelet-activating factor acetylhydrolase IB subunit alpha	PAFAH1B1;Pafah1b1	sp|P43034|LIS1_HUMAN Platelet-activating factor acetylhydrolase IB subunit alpha OS=Homo sapiens OX=9606 GN=PAFAH1B1 PE=1 SV=2;sp|P63005|LIS1_MOUSE Platelet-activating factor acetylhydrolase IB subunit alpha OS=Mus musculus OX=10090 GN=Pafah1b1 PE=1 SV=2	3	5	5	5	18	18	18	46.637	410	410;410;410	0	30.886	114100000	5				465	2019;2765;7297;8595;10071	True;True;True;True;True	2234;3048;8158;9573;11215	3251;4377;11746;13661;15934	3911;5242;14119;16315;19103	3911;5242;14119;16315;19103			-1;-1;-1
P43155	P43155	13	13	13	Carnitine O-acetyltransferase	CRAT	sp|P43155|CACP_HUMAN Carnitine O-acetyltransferase OS=Homo sapiens OX=9606 GN=CRAT PE=1 SV=5	1	13	13	13	26	26	26	70.857	626	626	0	96.929	909150000	16				466	540;588;946;2868;4766;6086;7535;7554;7853;8072;8080;8615;9715	True;True;True;True;True;True;True;True;True;True;True;True;True	595;652;653;1059;3166;5254;6708;8417;8442;8766;9005;9006;9014;9594;10822;10823	854;963;964;1567;4553;7590;9729;12124;12153;12611;12912;12913;12923;13696;15398;15399	1038;1178;1179;1914;5465;9157;11734;14549;14581;15100;15432;15433;15444;16375;18467;18468	1038;1179;1914;5465;9157;11734;14549;14581;15100;15432;15444;16375;18467	841;842;843;844;845	123;152;292;308;482	-1
P43246	P43246	2	2	2	DNA mismatch repair protein Msh2	MSH2	sp|P43246|MSH2_HUMAN DNA mismatch repair protein Msh2 OS=Homo sapiens OX=9606 GN=MSH2 PE=1 SV=1	1	2	2	2	3.2	3.2	3.2	104.74	934	934	0	12.322	34603000	2				467	3132;5998	True;True	3453;6612	4941;9600	5918;11587	5918;11587			-1
P43251	P43251	1	1	1	Biotinidase	BTD	sp|P43251|BTD_HUMAN Biotinidase OS=Homo sapiens OX=9606 GN=BTD PE=1 SV=2	1	1	1	1	1.8	1.8	1.8	61.132	543	543	0.0015936	6.3567	14795000	1				468	8067	TRUE	9000	12907	15427	15427			-1
P43363;P43358;P43362	P43363;P43358	4;2;1	4;2;1	3;1;1	Melanoma-associated antigen 10;Melanoma-associated antigen 4	MAGEA10;MAGEA4	sp|P43363|MAGAA_HUMAN Melanoma-associated antigen 10 OS=Homo sapiens OX=9606 GN=MAGEA10 PE=2 SV=2;sp|P43358|MAGA4_HUMAN Melanoma-associated antigen 4 OS=Homo sapiens OX=9606 GN=MAGEA4 PE=1 SV=2	3	4	4	3	12.2	12.2	10	40.78	369	369;317;315	0	30.593	102890000	4				469	5921;7996;9924;10235	True;True;True;True	6518;8924;11055;11390	9479;12810;15716;16161	11447;15316;18857;19356	11447;15316;18857;19356			-1;-1;-1
P43378	P43378	8	8	8	Tyrosine-protein phosphatase non-receptor type 9	PTPN9	sp|P43378|PTN9_HUMAN Tyrosine-protein phosphatase non-receptor type 9 OS=Homo sapiens OX=9606 GN=PTPN9 PE=1 SV=1	1	8	8	8	14.7	14.7	14.7	68.019	593	593	0	52.429	151920000	8				470	364;1512;1812;2975;7147;9070;9649;9821	True;True;True;True;True;True;True;True	399;1675;1998;3282;7994;10111;10751;10945	580;2458;2907;4695;11509;14441;15310;15564	712;2970;3499;5631;13845;17324;18367;18665	712;2970;3499;5631;13845;17324;18367;18665	846	498	-1
P43490	P43490	28	28	14	Nicotinamide phosphoribosyltransferase	NAMPT	sp|P43490|NAMPT_HUMAN Nicotinamide phosphoribosyltransferase OS=Homo sapiens OX=9606 GN=NAMPT PE=1 SV=1	1	28	28	14	69.2	69.2	33.2	55.52	491	491	0	323.31	19965000000	70				471	888;1036;1403;1514;1673;2022;3141;3631;3706;3727;4752;4895;5637;5880;6709;6815;6847;8481;8555;8556;8956;9557;9579;9616;10098;10218;10233;10367	True;True;True;True;True;True;True;True;True;True;True;True;True;True;True;True;True;True;True;True;True;True;True;True;True;True;True;True	992;1154;1549;1678;1848;2237;3462;4007;4089;4110;5240;5394;6206;6473;7472;7473;7627;7628;7666;9453;9530;9531;9986;10649;10650;10672;10713;11243;11372;11388;11530	1457;1702;1703;1704;2266;2461;2462;2685;2686;3254;3255;4950;5696;5697;5834;5835;5861;7571;7788;7789;8959;9411;10781;10782;10783;10988;10989;10990;10991;10992;11052;13497;13498;13604;13605;14276;14277;15166;15167;15168;15169;15170;15171;15172;15173;15202;15254;15974;16138;16139;16140;16158;16159;16343	1779;2060;2061;2062;2063;2064;2728;2973;2974;2975;3228;3229;3914;3915;5928;5929;6813;6814;6983;6984;6985;7011;9137;9372;9373;10789;11367;12987;12988;12989;13230;13231;13232;13233;13234;13235;13310;16126;16127;16128;16129;16130;16245;16246;17146;17147;17148;18201;18202;18203;18204;18205;18206;18207;18208;18209;18210;18211;18212;18242;18299;19150;19151;19329;19330;19331;19332;19350;19351;19352;1935…	1779;2062;2728;2975;3229;3915;5929;6813;6983;7011;9137;9372;10789;11367;12987;13231;13310;16129;16245;16246;17147;18210;18242;18299;19150;19331;19352;19570	847;848;849	1;368;372	-1
P43686	P43686	24	24	19	26S protease regulatory subunit 6B	PSMC4	sp|P43686|PRS6B_HUMAN 26S proteasome regulatory subunit 6B OS=Homo sapiens OX=9606 GN=PSMC4 PE=1 SV=2	1	24	24	19	60.3	60.3	52.6	47.366	418	418	0	235.44	2908000000	38				472	173;685;686;832;1146;1797;1928;1929;2194;2283;2621;3693;4143;4406;4617;4830;4946;4947;5022;5690;6558;6708;7340;7714	True;True;True;True;True;True;True;True;True;True;True;True;True;True;True;True;True;True;True;True;True;True;True;True	186;765;766;926;1271;1981;2130;2131;2421;2525;2891;4073;4074;4553;4835;4836;5087;5088;5324;5448;5449;5527;6264;7246;7247;7470;7471;8205;8618	234;1104;1105;1319;1320;1880;2882;2883;2884;2885;3106;3107;3511;3512;3652;3653;4150;5803;5804;6467;6945;6946;7376;7377;7378;7379;7380;7690;7859;7860;7861;7987;9111;10460;10461;10462;10779;10780;11808;11809;12417	271;1334;1335;1336;1337;1588;1589;2285;3473;3474;3475;3476;3742;3743;4209;4210;4368;4369;4954;6936;6937;7723;8364;8365;8914;8915;8916;8917;8918;9266;9455;9456;9457;9605;10989;12602;12603;12604;12985;12986;14185;14186;14889	271;1334;1336;1588;2285;3474;3742;3743;4209;4368;4954;6936;7723;8365;8918;9266;9455;9456;9605;10989;12602;12985;14185;14889	850;851;852;853;854	1;204;296;352;384	-1
P45974;Q92995	P45974	10;1	10;1	10;1	Ubiquitin carboxyl-terminal hydrolase 5	USP5	sp|P45974|UBP5_HUMAN Ubiquitin carboxyl-terminal hydrolase 5 OS=Homo sapiens OX=9606 GN=USP5 PE=1 SV=2	2	10	10	10	15.4	15.4	15.4	95.785	858	858;863	0	68.68	361640000	10				473	1221;2434;2974;3287;4229;4988;6513;7813;8399;9968	True;True;True;True;True;True;True;True;True;True	1357;2689;3281;3624;4642;5491;7182;8722;9362;11105	1993;3871;4694;5173;6595;7934;10373;12555;13390;15779	2413;4617;5630;6195;7879;9545;12488;15039;16007;18924	2413;4617;5630;6195;7879;9545;12488;15039;16007;18924	855	593	-1;-1
P45984;P79996;Q9WTU6;P53779;Q91Y86;P45983;P92208;Q8WQG9;Q9DGD9	P45984;P79996;Q9WTU6;P53779	12;10;10;6;5;5;3;2;1	12;10;10;6;5;5;3;2;1	12;10;10;6;5;5;3;2;1	Mitogen-activated protein kinase 9;Mitogen-activated protein kinase 10	MAPK9;Mapk9;MAPK10	sp|P45984|MK09_HUMAN Mitogen-activated protein kinase 9 OS=Homo sapiens OX=9606 GN=MAPK9 PE=1 SV=2;sp|P79996|MK09_CHICK Mitogen-activated protein kinase 9 OS=Gallus gallus OX=9031 GN=MAPK9 PE=2 SV=1;sp|Q9WTU6|MK09_MOUSE Mitogen-activated protein kinase 9 O	9	12	12	12	32.5	32.5	32.5	48.139	424	424;382;423;464;384;427;372;463;384	0	92.289	533620000	15				474	633;969;1394;2668;3126;3882;5021;6691;6764;6965;9526;9527	True;True;True;True;True;True;True;True;True;True;True;True	709;1084;1540;2943;3447;4273;5526;7441;7554;7555;7796;10617;10618	1033;1600;2247;4229;4230;4934;6085;6086;7986;10735;10736;10888;10889;11228;15130;15131	1252;1950;2701;5065;5066;5067;5911;7282;7283;9604;12922;12923;13118;13119;13512;13513;18164;18165	1252;1950;2701;5065;5911;7282;9604;12923;13119;13513;18164;18165	856;857;858;859	128;135;200;249	-1;-1;-1;-1;-1;-1;-1;-1;-1
P46060;P46061	P46060	5;1	5;1	5;1	Ran GTPase-activating protein 1	RANGAP1	sp|P46060|RAGP1_HUMAN Ran GTPase-activating protein 1 OS=Homo sapiens OX=9606 GN=RANGAP1 PE=1 SV=1	2	5	5	5	9	9	9	63.541	587	587;589	0	33.961	97501000	3				475	734;1029;2053;3109;8389	True;True;True;True;True	817;1147;2269;3429;9350	1180;1694;3298;4914;13375	1429;2052;3961;5891;15986	1429;2052;3961;5891;15986			-1;-1
P46379	P46379	2	2	2	Large proline-rich protein BAG6	BAG6	sp|P46379|BAG6_HUMAN Large proline-rich protein BAG6 OS=Homo sapiens OX=9606 GN=BAG6 PE=1 SV=2	1	2	2	2	2.2	2.2	2.2	119.41	1132	1132	0	11.125	26592000	1				476	5713;6519	True;True	6289;7189	9153;10381	11053;12496	11053;12496	860	806	-1
P46459	P46459	3	3	3	Vesicle-fusing ATPase	NSF	sp|P46459|NSF_HUMAN Vesicle-fusing ATPase OS=Homo sapiens OX=9606 GN=NSF PE=1 SV=3	1	3	3	3	4.2	4.2	4.2	82.593	744	744	0	19.599	44474000	3				477	4029;5492;9596	True;True;True	4434;6050;10690	6303;8739;15227	7535;10510;18270	7535;10510;18270			-1
P46940	P46940	8	8	8	Ras GTPase-activating-like protein IQGAP1	IQGAP1	sp|P46940|IQGA1_HUMAN Ras GTPase-activating-like protein IQGAP1 OS=Homo sapiens OX=9606 GN=IQGAP1 PE=1 SV=1	1	8	8	8	8.3	8.3	8.3	189.25	1657	1657	0	58.764	105790000	8				479	1885;2914;4213;4299;5216;8312;10402;10446	True;True;True;True;True;True;True;True	2080;3220;4624;4713;5743;9266;11568;11620	3027;4621;6567;6720;8306;13263;16402;16470	3645;5555;7843;8058;9986;15849;19652;19727	3645;5555;7843;8058;9986;15849;19652;19727	861	1196	-1
P47736	P47736	3	3	3	Rap1 GTPase-activating protein 1	RAP1GAP	sp|P47736|RPGP1_HUMAN Rap1 GTPase-activating protein 1 OS=Homo sapiens OX=9606 GN=RAP1GAP PE=1 SV=2	1	3	3	3	7.5	7.5	7.5	73.361	663	663	0	29.276	104510000	4				481	3255;6093;8661	True;True;True	3591;6715;9646	5123;5124;9739;13772	6135;6136;11744;16465	6136;11744;16465			-1
P47897	P47897	7	7	7	Glutamine--tRNA ligase	QARS	sp|P47897|SYQ_HUMAN Glutamine--tRNA ligase OS=Homo sapiens OX=9606 GN=QARS PE=1 SV=1	1	7	7	7	10.6	10.6	10.6	87.798	775	775	0	41.043	127870000	5				482	802;2630;4282;4431;5525;8068;9546	True;True;True;True;True;True;True	893;2901;4696;4863;6087;9001;10637	1281;4163;6698;6976;8791;12908;15151	1548;4971;8031;8400;10575;15428;18185	1548;4971;8031;8400;10575;15428;18185			-1
P47974	P47974	3	3	3	Zinc finger protein 36, C3H1 type-like 2	ZFP36L2	sp|P47974|TISD_HUMAN mRNA decay activator protein ZFP36L2 OS=Homo sapiens OX=9606 GN=ZFP36L2 PE=1 SV=3	1	3	3	3	9.1	9.1	9.1	51.062	494	494	0	20.247	56684000	2				483	872;7738;8364	True;True;True	972;8644;9321	1418;12449;13332	1728;14923;15938	1728;14923;15938			-1
P48147	P48147	1	1	1	Prolyl endopeptidase	PREP	sp|P48147|PPCE_HUMAN Prolyl endopeptidase OS=Homo sapiens OX=9606 GN=PREP PE=1 SV=2	1	1	1	1	2.1	2.1	2.1	80.699	710	710	0.001634	6.6473	30136000	2				484	6970	TRUE	7801	11233;11234	13518;13519	13519			-1
P48163	P48163	23	23	22	NADP-dependent malic enzyme	ME1	sp|P48163|MAOX_HUMAN NADP-dependent malic enzyme OS=Homo sapiens OX=9606 GN=ME1 PE=1 SV=1	1	23	23	22	51.9	51.9	51.9	64.149	572	572	0	207.64	5329400000	43				485	186;408;1346;1437;1498;2578;2855;3282;3402;3577;4384;4754;6477;6573;6914;7310;7487;7560;8373;8608;9688;10279;10370	True;True;True;True;True;True;True;True;True;True;True;True;True;True;True;True;True;True;True;True;True;True;True	203;447;1491;1586;1587;1661;2844;2845;3148;3149;3619;3747;3949;3950;4806;5242;7137;7266;7737;8174;8364;8449;9332;9333;9586;10790;11440;11441;11533;11534	259;657;2184;2185;2317;2318;2319;2320;2442;4087;4088;4527;4528;4529;5164;5165;5354;5355;5606;5607;5608;6881;7574;10311;10486;11148;11149;11770;12039;12160;13350;13351;13352;13353;13686;15357;16224;16225;16226;16347;16348;16349	300;806;2630;2631;2791;2792;2793;2794;2952;4876;4877;5439;5440;5441;6186;6187;6424;6425;6704;6705;6706;6707;8261;9141;12417;12632;13417;13418;14144;14443;14588;15959;15960;15961;15962;15963;16356;16357;18416;19428;19429;19430;19431;19575;19576;19577	300;806;2630;2794;2952;4877;5440;6186;6425;6705;8261;9141;12417;12632;13417;14144;14443;14588;15960;16356;18416;19428;19575	862;863;864;865;866;867;868;869	1;76;98;229;238;361;394;544	-1
P48426	P48426	5	2	2	Phosphatidylinositol 5-phosphate 4-kinase type-2 alpha	PIP4K2A	sp|P48426|PI42A_HUMAN Phosphatidylinositol 5-phosphate 4-kinase type-2 alpha OS=Homo sapiens OX=9606 GN=PIP4K2A PE=1 SV=2	1	5	2	2	14	5.2	5.2	46.224	406	406	0	10.514	26734000	2				486	1631;2796;3816;4350;7850	False;True;False;False;True	1799;3083;4204;4770;8763	2614;4425;5995;6813;12608	3142;5306;7185;8169;15097	3142;5306;7185;8169;15097			-1
P48444	P48444	30	30	30	Coatomer subunit delta	ARCN1	sp|P48444|COPD_HUMAN Coatomer subunit delta OS=Homo sapiens OX=9606 GN=ARCN1 PE=1 SV=1	1	30	30	30	55.8	55.8	55.8	57.21	511	511	0	221.76	4940500000	47				487	642;1213;2313;2477;2959;3367;3700;3701;4145;4677;4805;5053;5523;5666;5757;6475;6614;7165;7188;7247;7468;7734;7938;7997;8728;9019;9232;9651;9967;10518	True;True;True;True;True;True;True;True;True;True;True;True;True;True;True;True;True;True;True;True;True;True;True;True;True;True;True;True;True;True	719;1347;1348;1349;2557;2738;3266;3711;4083;4084;4555;5158;5297;5298;5567;6085;6238;6336;7134;7135;7330;8015;8041;8107;8343;8639;8860;8861;8925;9725;9726;10055;10289;10753;11104;11696	1045;1980;1981;1982;1983;3696;3949;4674;5311;5827;5828;6469;7473;7656;7657;7658;7659;8040;8786;8787;9079;9249;10308;10309;10570;11537;11538;11579;11681;12010;12442;12443;12727;12728;12811;13879;13880;13881;14367;14368;14684;14685;15312;15778;16568	1266;2400;2401;2402;2403;4420;4715;5610;6377;6976;6977;7725;9029;9227;9228;9229;9230;9231;9232;9659;10569;10570;10571;10954;11189;12414;12415;12721;13875;13876;13932;14046;14410;14916;14917;15223;15224;15317;16608;16609;16610;17248;17249;17633;17634;17635;18369;18923;19836	1266;2401;4420;4715;5610;6377;6976;6977;7725;9029;9232;9659;10570;10954;11189;12414;12721;13875;13932;14046;14410;14917;15223;15317;16608;17249;17633;18369;18923;19836	870;871;872;873;874;875;876;877;878;879;880	61;66;136;199;250;254;264;271;295;300;302	-1
P48449	P48449	11	11	11	Lanosterol synthase	LSS	sp|P48449|ERG7_HUMAN Lanosterol synthase OS=Homo sapiens OX=9606 GN=LSS PE=1 SV=1	1	11	11	11	18.7	18.7	18.7	83.308	732	732	0	71.552	378910000	11				488	1240;2373;4389;5318;6192;6256;6461;6960;7106;7865;8489	True;True;True;True;True;True;True;True;True;True;True	1377;2622;4813;5863;6828;6896;7120;7790;7949;8778;9461	2031;3781;6892;8510;9884;9980;10290;10291;11220;11438;12625;13507	2462;4515;8278;10250;11895;12003;12394;12395;13501;13769;15115;16139	2462;4515;8278;10250;11895;12003;12394;13501;13769;15115;16139			-1
P48637	P48637	21	21	21	Glutathione synthetase	GSS	sp|P48637|GSHB_HUMAN Glutathione synthetase OS=Homo sapiens OX=9606 GN=GSS PE=1 SV=1	1	21	21	21	56.8	56.8	56.8	52.384	474	474	0	162.54	3946800000	36				489	361;368;426;773;795;813;921;1003;1962;1969;3376;3995;4002;4160;4441;7294;7475;7923;8699;9839;10044	True;True;True;True;True;True;True;True;True;True;True;True;True;True;True;True;True;True;True;True;True	396;403;468;859;860;885;905;1029;1120;2168;2169;2178;3720;4396;4405;4570;4873;8155;8351;8845;9690;10963;10964;11184	576;577;584;682;1234;1235;1272;1273;1296;1500;1501;1662;3150;3151;3152;3167;3168;5322;6253;6265;6494;6986;11742;12021;12022;12023;12709;13825;15591;15592;15881;15882	706;707;708;716;831;1491;1492;1537;1538;1539;1540;1563;1564;1825;1826;2020;3789;3790;3791;3806;3807;3808;6390;7480;7492;7753;8411;14114;14422;14423;14424;15204;16525;16526;18707;18708;19037;19038	706;716;831;1491;1538;1563;1826;2020;3790;3806;6390;7480;7492;7753;8411;14114;14422;15204;16525;18707;19038	881;882;883;884;885	129;316;319;379;398	-1
P48643	P48643	40	40	40	T-complex protein 1 subunit epsilon	CCT5	sp|P48643|TCPE_HUMAN T-complex protein 1 subunit epsilon OS=Homo sapiens OX=9606 GN=CCT5 PE=1 SV=1	1	40	40	40	73.9	73.9	73.9	59.67	541	541	0	323.31	36018000000	136				490	234;758;759;902;1007;1189;1201;1334;1599;1624;2107;2268;2428;2671;2934;3687;3868;4027;4041;4601;4602;5103;5393;5565;5948;5962;6624;6625;6692;6703;7536;7556;7558;8066;8177;9035;9207;10065;10066;10168	True;True;True;True;True;True;True;True;True;True;True;True;True;True;True;True;True;True;True;True;True;True;True;True;True;True;True;True;True;True;True;True;True;True;True;True;True;True;True;True	256;257;258;843;844;845;1008;1124;1317;1318;1332;1333;1334;1479;1765;1792;2328;2329;2506;2507;2683;2946;2947;3241;4066;4067;4258;4432;4446;5068;5069;5624;5625;5946;6128;6552;6553;6573;7344;7345;7346;7442;7443;7462;7463;7464;8418;8419;8444;8446;8447;8998;8999;9119;10072;10261;11208;11209;11210;11321	338;339;340;341;342;343;344;345;346;347;348;1213;1214;1215;1216;1217;1475;1666;1941;1942;1957;1958;1959;1960;1961;2167;2573;2606;3389;3390;3391;3627;3628;3629;3630;3862;3863;4234;4235;4236;4647;5791;5792;5793;5794;5795;5796;6061;6062;6063;6301;6320;6321;7334;7335;7336;8131;8132;8133;8618;8858;8859;8860;9520;9521;9548;10590;10591;10592;10737;10738;10739;10770;10771;10772;10773;12125;12126;12155;12…	402;403;404;405;406;407;408;409;410;411;412;413;414;1466;1467;1468;1469;1470;1471;1472;1473;1797;2024;2352;2353;2370;2371;2372;2373;2374;2375;2612;3096;3097;3132;3133;4075;4076;4077;4078;4342;4343;4344;4345;4346;4606;4607;4608;4609;5071;5072;5073;5074;5582;6922;6923;6924;6925;6926;6927;6928;7257;7258;7259;7533;7555;7556;7557;7558;8859;8860;8861;8862;9790;9791;9792;10372;10670;10671;10672;10673;10…	413;1466;1468;1797;2024;2352;2375;2612;3097;3133;4076;4345;4608;5074;5582;6923;7258;7533;7557;8859;8862;9792;10372;10673;11493;11521;12741;12742;12924;12976;14550;14583;14586;15426;15618;17272;17592;19087;19093;19254	886;887;888;889;890;891;892;893;894;895;896;897;898;899;900;901;902;903;904	4;29;39;60;61;80;81;91;199;239;288;371;393;448;460;468;474;485;523	-1
P48723;O35162	P48723;O35162	12;6	12;6	12;6	Heat shock 70 kDa protein 13	HSPA13;Hspa13	sp|P48723|HSP13_HUMAN Heat shock 70 kDa protein 13 OS=Homo sapiens OX=9606 GN=HSPA13 PE=1 SV=1;sp|O35162|HSP13_RAT Heat shock 70 kDa protein 13 OS=Rattus norvegicus OX=10116 GN=Hspa13 PE=1 SV=2	2	12	12	12	29.9	29.9	29.9	51.927	471	471;471	0	100.36	2169300000	17				491	2330;4206;4455;5000;5478;5570;5905;7493;8013;8669;9534;9551	True;True;True;True;True;True;True;True;True;True;True;True	2575;4617;4889;5504;6036;6133;6501;8370;8944;9654;10625;10642;10643	3718;6556;6557;7013;7951;7952;8721;8866;9457;12052;12836;12837;13785;15138;15139;15158;15159	4445;7832;7833;8444;9564;9565;10491;10684;11424;14462;15344;15345;16480;18172;18173;18193;18194	4445;7832;8444;9565;10491;10684;11424;14462;15344;16480;18172;18194	905	209	-1;-1
P49005;P49004	P49005	9;2	9;2	9;2	DNA polymerase delta subunit 2	POLD2	sp|P49005|DPOD2_HUMAN DNA polymerase delta subunit 2 OS=Homo sapiens OX=9606 GN=POLD2 PE=1 SV=1	2	9	9	9	33.5	33.5	33.5	51.289	469	469;469	0	72.125	340800000	11				492	348;2521;2812;2844;3507;6426;9547;10317;10485	True;True;True;True;True;True;True;True;True	382;2784;3100;3135;3872;7082;10638;11480;11659	558;4009;4010;4447;4513;5511;10241;10242;15152;15153;16276;16521	684;4781;4782;5330;5422;6598;12335;12336;18186;18187;19488;19782	684;4781;5330;5422;6598;12336;18186;19488;19782			-1;-1
P49189	P49189	22	22	13	4-trimethylaminobutyraldehyde dehydrogenase	ALDH9A1	sp|P49189|AL9A1_HUMAN 4-trimethylaminobutyraldehyde dehydrogenase OS=Homo sapiens OX=9606 GN=ALDH9A1 PE=1 SV=3	1	22	22	13	50.2	50.2	30.2	53.801	494	494	0	201.11	14307000000	48				494	240;600;1823;2070;2377;2512;2972;3089;3324;4405;4470;6612;6760;8329;8463;9092;9357;9513;9592;9867;9940;9988	True;True;True;True;True;True;True;True;True;True;True;True;True;True;True;True;True;True;True;True;True;True	266;671;2009;2288;2626;2627;2774;3279;3405;3406;3665;4834;4907;4908;7327;7328;7548;7549;9284;9285;9430;9431;10135;10431;10604;10686;10993;10994;11073;11125	362;985;986;987;2922;3331;3332;3786;3787;3788;3789;3995;4691;4884;4885;5255;5256;6944;7035;7036;10566;10567;10568;10881;10882;10883;13284;13285;13286;13470;13471;14472;14862;15114;15221;15641;15642;15742;15801;15802;15803	433;1204;1205;1206;3514;4011;4012;4520;4521;4522;4523;4766;5627;5857;5858;6318;6319;6320;8362;8363;8468;8469;12717;12718;12719;13111;13112;13113;15873;15874;15875;15876;16097;16098;16099;17364;17843;18146;18263;18264;18776;18777;18778;18884;18946;18947;18948;18949	433;1204;3514;4012;4520;4766;5627;5858;6319;8362;8468;12717;13111;15873;16098;17364;17843;18146;18263;18778;18884;18948	906;907;908;909;910;911;912;913	1;94;238;241;243;269;278;327	-1
P49257	P49257	3	3	3	Protein ERGIC-53	LMAN1	sp|P49257|LMAN1_HUMAN Protein ERGIC-53 OS=Homo sapiens OX=9606 GN=LMAN1 PE=1 SV=2	1	3	3	3	7.6	7.6	7.6	57.548	510	510	0	22.039	114840000	4				495	1275;3286;10515	True;True;True	1416;3623;11693	2082;5171;5172;16565	2519;6193;6194;19833	2519;6193;19833			-1
P49321	P49321	17	17	17	Nuclear autoantigenic sperm protein	NASP	sp|P49321|NASP_HUMAN Nuclear autoantigenic sperm protein OS=Homo sapiens OX=9606 GN=NASP PE=1 SV=2	1	17	17	17	30.2	30.2	30.2	85.237	788	788	0	147.66	1557800000	23				496	590;591;808;1783;2199;3902;4136;5195;5765;5814;6522;6572;8035;8076;8216;9366;10271	True;True;True;True;True;True;True;True;True;True;True;True;True;True;True;True;True	655;656;657;899;900;1965;2427;4293;4546;5722;6346;6401;7194;7265;8967;9010;9159;10440;11430	966;967;968;1289;1290;1291;2861;2862;3521;6113;6457;6458;8278;9261;9325;10386;10485;12863;12919;13117;14873;16211	1181;1182;1183;1556;1557;1558;3447;3448;4219;7317;7318;7712;7713;9957;11201;11202;11274;12501;12631;15374;15439;15686;17855;19413	1181;1183;1556;3447;4219;7318;7713;9957;11201;11274;12501;12631;15374;15439;15686;17855;19413	914;915;916;917;918	3;56;521;618;693	-1
P49327	P49327	12	12	12	Fatty acid synthase;[Acyl-carrier-protein] S-acetyltransferase;[Acyl-carrier-protein] S-malonyltransferase;3-oxoacyl-[acyl-carrier-protein] synthase;3-oxoacyl-[acyl-carrier-protein] reductase;3-hydroxyacyl-[acyl-carrier-protein] dehydratase;Enoyl-[acyl-carrier-protein] reductase;Oleoyl-[acyl-carrier-protein] hydrolase	FASN	sp|P49327|FAS_HUMAN Fatty acid synthase OS=Homo sapiens OX=9606 GN=FASN PE=1 SV=3	1	12	12	12	6.4	6.4	6.4	273.42	2511	2511	0	83.964	305420000	10				497	138;312;2355;2622;3481;6175;6561;7888;7940;8247;9608;10080	True;True;True;True;True;True;True;True;True;True;True;True	148;345;2602;2892;3844;6811;7251;8801;8863;9191;10703;11224	187;506;3755;4151;5477;9864;10466;12651;12730;13159;15243;15951	219;624;4487;4955;6562;11875;12608;15142;15227;15732;18288;19124	219;624;4487;4955;6562;11875;12608;15142;15227;15732;18288;19124			-1
P49368	P49368	29	29	29	T-complex protein 1 subunit gamma	CCT3	sp|P49368|TCPG_HUMAN T-complex protein 1 subunit gamma OS=Homo sapiens OX=9606 GN=CCT3 PE=1 SV=4	1	29	29	29	54.9	54.9	54.9	60.533	545	545	0	234	7603600000	48				498	441;442;609;836;1820;2170;3342;3987;4090;4091;4222;4529;4623;4721;4735;4736;4802;4908;4954;4955;5174;6673;6698;6802;7046;7219;8612;8878;9846	True;True;True;True;True;True;True;True;True;True;True;True;True;True;True;True;True;True;True;True;True;True;True;True;True;True;True;True;True	485;486;487;683;930;2006;2397;3685;3686;4388;4499;4500;4633;4986;5094;5205;5221;5222;5294;5409;5456;5457;5700;7414;7415;7454;7611;7884;7885;8074;8075;9591;9894;10971	707;708;709;710;1004;1325;1326;2918;2919;3484;5278;5279;5280;6242;6392;6393;6579;6580;7176;7177;7386;7525;7546;7547;7548;7549;7652;7809;7881;7882;7883;8247;10684;10685;10686;10752;10964;11349;11350;11629;11630;11631;13691;14156;15601	857;858;859;860;1223;1594;1595;3510;3511;4179;4180;6344;6345;6346;7469;7633;7634;7858;7859;7860;8646;8647;8924;9087;9109;9110;9111;9112;9223;9398;9480;9481;9482;9483;9925;12854;12855;12856;12942;13198;13654;13655;13989;13990;13991;13992;16370;16997;18717	858;859;1223;1595;3510;4179;6344;7469;7633;7634;7860;8646;8924;9087;9110;9111;9223;9398;9480;9483;9925;12856;12942;13198;13654;13992;16370;16997;18717	919;920;921;922;923;924;925;926;927;928;929	1;49;54;59;133;151;152;305;395;416;490	-1
P49411	P49411	3	3	3	Elongation factor Tu, mitochondrial	TUFM	sp|P49411|EFTU_HUMAN Elongation factor Tu, mitochondrial OS=Homo sapiens OX=9606 GN=TUFM PE=1 SV=2	1	3	3	3	10.4	10.4	10.4	49.541	452	452	0	17.99	58642000	4				499	1364;3351;5190	True;True;True	1509;3695;5716	2210;5292;8270	2661;2662;6358;9949	2662;6358;9949			-1
P49418	P49418	1	1	1	Amphiphysin	AMPH	sp|P49418|AMPH_HUMAN Amphiphysin OS=Homo sapiens OX=9606 GN=AMPH PE=1 SV=1	1	1	1	1	2.2	2.2	2.2	76.256	695	695	0.0008285	6.75	48394000	1				500	267	TRUE	295	402	479	479			-1
P49419;Q64057	P49419	29;6	29;6	29;6	Alpha-aminoadipic semialdehyde dehydrogenase	ALDH7A1	sp|P49419|AL7A1_HUMAN Alpha-aminoadipic semialdehyde dehydrogenase OS=Homo sapiens OX=9606 GN=ALDH7A1 PE=1 SV=5	2	29	29	29	64	64	64	58.486	539	539;539	0	323.31	26982000000	82				501	1416;1896;1966;2113;2790;3101;3191;3571;4454;4585;4748;4815;4859;5497;6046;6623;7295;7410;7413;7414;7457;7476;7597;7712;8451;9466;9609;9707;9748	True;True;True;True;True;True;True;True;True;True;True;True;True;True;True;True;True;True;True;True;True;True;True;True;True;True;True;True;True	1563;2096;2173;2336;2337;3077;3420;3516;3942;4888;5050;5051;5235;5308;5354;6055;6667;6668;7342;7343;8156;8280;8283;8284;8285;8286;8330;8352;8490;8491;8616;9418;10552;10704;10705;10811;10812;10863	2283;3064;3157;3158;3403;3404;4416;4417;4901;4902;5018;5019;5598;5599;7007;7008;7009;7010;7011;7012;7305;7306;7307;7564;7672;7731;8744;8745;9676;9677;9678;9679;10588;10589;11743;11744;11916;11917;11920;11921;11922;11923;11924;11925;11926;11927;11928;11929;11986;12024;12213;12214;12412;12413;12414;12415;13456;15045;15046;15244;15245;15246;15382;15383;15384;15385;15386;15387;15451;15452;15453	2746;3699;3796;3797;4092;4093;5295;5296;5877;5878;6015;6016;6017;6694;6695;6696;6697;8435;8436;8437;8438;8439;8440;8441;8442;8443;8823;8824;8825;9129;9246;9308;10515;10516;10517;11675;11676;11677;11678;12739;12740;14115;14116;14117;14309;14310;14313;14314;14315;14316;14317;14318;14319;14320;14321;14322;14382;14425;14643;14644;14884;14885;14886;14887;16081;16082;18068;18069;18289;18290;18291;18445…	2746;3699;3797;4093;5295;5877;6015;6694;8438;8823;9129;9246;9308;10516;11677;12739;14116;14309;14313;14321;14382;14425;14644;14886;16081;18069;18291;18448;18539	930;931;932;933;934;935	136;163;261;285;380;402	-1;-1
P49448	P49448	19	2	2	Glutamate dehydrogenase 2, mitochondrial	GLUD2	sp|P49448|DHE4_HUMAN Glutamate dehydrogenase 2, mitochondrial OS=Homo sapiens OX=9606 GN=GLUD2 PE=1 SV=2	1	19	2	2	40.5	7	7	61.433	558	558	0	20.313	78006000	3				502	437;985;1107;1569;2276;2977;3825;4286;4287;4301;6135;6786;7040;7638;7666;8573;8734;10420;10486	False;False;False;True;False;False;True;False;False;False;False;False;False;False;False;False;False;False;False	480;481;1101;1231;1734;2515;3284;3285;4213;4700;4701;4715;6766;7588;7877;8534;8563;9549;9732;9733;11591;11660	701;702;703;1629;1630;1821;2531;3639;3640;4697;4698;6007;6008;6703;6704;6705;6722;6723;6724;9807;9808;10933;11340;12278;12334;13627;13896;13897;13898;16430;16522	851;852;853;1982;1983;2217;2218;3049;4355;4356;5633;5634;7198;7199;8037;8038;8039;8060;8061;8062;11816;11817;11818;13166;13644;14725;14795;16273;16635;16636;16637;19682;19783	851;1982;2217;3049;4355;5633;7199;8037;8039;8061;11818;13166;13644;14725;14795;16273;16637;19682;19783	245;248;249;251	168;207;233;317	-1
P49588;Q8BGQ7	P49588;Q8BGQ7	4;2	4;2	4;2	Alanine--tRNA ligase, cytoplasmic	AARS;Aars	sp|P49588|SYAC_HUMAN Alanine--tRNA ligase, cytoplasmic OS=Homo sapiens OX=9606 GN=AARS PE=1 SV=2;sp|Q8BGQ7|SYAC_MOUSE Alanine--tRNA ligase, cytoplasmic OS=Mus musculus OX=10090 GN=Aars PE=1 SV=1	2	4	4	4	6.6	6.6	6.6	106.81	968	968;968	0	24.525	27159000	4				503	2044;6751;9423;9429	True;True;True;True	2260;7537;10501;10507	3288;10866;14953;14960	3950;13094;17951;17960	3950;13094;17951;17960	936	255	-1;-1
P49591;P13642;Q6DRC0	P49591;P13642	16;11;3	16;11;3	16;11;3	Serine--tRNA ligase, cytoplasmic	SARS	sp|P49591|SYSC_HUMAN Serine--tRNA ligase, cytoplasmic OS=Homo sapiens OX=9606 GN=SARS PE=1 SV=3;sp|P13642|SYSC_RABIT Serine--tRNA ligase, cytoplasmic OS=Oryctolagus cuniculus OX=9986 GN=SARS PE=1 SV=2	3	16	16	16	39.3	39.3	39.3	58.777	514	514;514;515	0	126.81	2755800000	26				504	1157;1665;2064;2065;2242;2509;2785;3240;3352;3746;4162;4865;5838;8806;10185;10363	True;True;True;True;True;True;True;True;True;True;True;True;True;True;True;True	1282;1838;2281;2282;2473;2771;3072;3574;3696;4133;4572;5361;6429;9815;11338;11526	1894;1895;2669;3315;3316;3317;3581;3991;4411;5099;5293;5894;6496;6497;7740;9358;9359;14004;16096;16337;16338	2301;2302;3211;3982;3983;3984;4287;4760;4761;4762;5290;6108;6359;7056;7057;7755;7756;9318;9319;11312;11313;16773;16774;19286;19563;19564	2302;3211;3982;3983;4287;4762;5290;6108;6359;7056;7755;9318;11313;16773;19286;19563	937;938	229;234	-1;-1;-1
P49593	P49593	19	19	19	Protein phosphatase 1F	PPM1F	sp|P49593|PPM1F_HUMAN Protein phosphatase 1F OS=Homo sapiens OX=9606 GN=PPM1F PE=1 SV=3	1	19	19	19	58.4	58.4	58.4	49.83	454	454	0	195.83	4501600000	39				505	373;556;657;658;674;930;1505;1863;4005;4128;4806;4807;5944;7549;7615;7764;8644;9185;10178	True;True;True;True;True;True;True;True;True;True;True;True;True;True;True;True;True;True;True	408;611;734;735;752;1040;1668;2054;4409;4537;4538;5299;5300;6545;8436;8510;8671;9627;10237;11331	589;590;879;1063;1064;1085;1086;1514;1515;2449;2450;2991;2992;2993;6271;6272;6273;6446;6447;6448;7660;7661;7662;7663;9512;12144;12245;12246;12489;12490;12491;13747;13748;14612;16083;16084	721;722;1070;1287;1288;1289;1310;1311;1312;1313;1839;1840;2960;2961;3600;3601;3602;3603;7498;7499;7500;7501;7502;7701;7702;7703;9233;9234;9235;9236;9237;11483;14571;14689;14690;14968;14969;14970;16436;16437;17544;19271;19272	721;1070;1287;1289;1312;1839;2960;3600;7501;7703;9233;9237;11483;14571;14690;14969;16437;17544;19271	939;940	241;313	-1
P49643	P49643	14	14	14	DNA primase large subunit	PRIM2	sp|P49643|PRI2_HUMAN DNA primase large subunit OS=Homo sapiens OX=9606 GN=PRIM2 PE=1 SV=2	1	14	14	14	30.1	30.1	30.1	58.805	509	509	0	95.319	820760000	18				506	1575;2296;2352;3959;4307;4526;4627;4638;5308;5309;5566;6735;8502;10089	True;True;True;True;True;True;True;True;True;True;True;True;True;True	1741;2538;2599;4357;4721;4982;5098;5113;5853;5854;6129;7515;7516;9474;11234	2541;3668;3751;6199;6730;6731;7170;7391;7412;8498;8499;8500;8861;8862;10836;10837;13524;15963	3059;4384;4482;7422;8070;8071;8637;8638;8929;8955;8956;10238;10239;10240;10679;10680;13053;13054;16156;19138	3059;4384;4482;7422;8070;8638;8929;8955;10238;10240;10679;13053;16156;19138	941	307	-1
P49736;P97310;P29469	P49736;P97310	7;5;1	7;5;1	7;5;1	DNA replication licensing factor MCM2	MCM2;Mcm2	sp|P49736|MCM2_HUMAN DNA replication licensing factor MCM2 OS=Homo sapiens OX=9606 GN=MCM2 PE=1 SV=4;sp|P97310|MCM2_MOUSE DNA replication licensing factor MCM2 OS=Mus musculus OX=10090 GN=Mcm2 PE=1 SV=3	3	7	7	7	9.7	9.7	9.7	101.89	904	904;904;868	0	46.871	97692000	6				507	372;1016;1468;2641;4177;4620;4682	True;True;True;True;True;True;True	407;1133;1627;2913;4587;5091;5164	588;1678;2393;4189;6515;7383;7479	720;2036;2902;5011;7776;8921;9035	720;2036;2902;5011;7776;8921;9035			-1;-1;-1
P49748	P49748	24	24	24	Very long-chain specific acyl-CoA dehydrogenase, mitochondrial	ACADVL	sp|P49748|ACADV_HUMAN Very long-chain specific acyl-CoA dehydrogenase, mitochondrial OS=Homo sapiens OX=9606 GN=ACADVL PE=1 SV=1	1	24	24	24	48.4	48.4	48.4	70.389	655	655	0	251.83	2515200000	34				508	304;467;761;1988;2164;2698;2729;3210;3329;3357;3558;4183;4186;4275;4660;4912;5289;6654;6865;7119;7916;7974;8222;9810	True;True;True;True;True;True;True;True;True;True;True;True;True;True;True;True;True;True;True;True;True;True;True;True	337;513;847;2198;2391;2976;3009;3010;3539;3670;3701;3929;4593;4596;4688;5138;5414;5826;7385;7685;7962;8835;8900;9165;10930	496;497;738;739;1219;3189;3474;3475;4277;4319;4320;5056;5057;5261;5299;5581;5582;6523;6526;6687;6688;7451;7815;8438;8439;10652;11073;11456;11457;12696;12777;13125;15534;15535	613;614;892;893;1475;3832;4165;4166;5126;5172;5173;6054;6055;6325;6365;6675;6676;7785;7791;8017;8018;9004;9404;10159;10160;12822;13333;13790;13791;15191;15278;15694;18629;18630	613;892;1475;3832;4165;5126;5172;6055;6325;6365;6676;7785;7791;8017;9004;9404;10160;12822;13333;13790;15191;15278;15694;18629	942;943;944;945	77;127;344;618	-1
P49821	P49821	3	3	3	NADH dehydrogenase [ubiquinone] flavoprotein 1, mitochondrial	NDUFV1	sp|P49821|NDUV1_HUMAN NADH dehydrogenase [ubiquinone] flavoprotein 1, mitochondrial OS=Homo sapiens OX=9606 GN=NDUFV1 PE=1 SV=4	1	3	3	3	6.5	6.5	6.5	50.817	464	464	0	17.663	46972000	3				509	1802;3269;3506	True;True;True	1986;3605;3871	2890;5143;5510	3481;6161;6597	3481;6161;6597			-1
P49840;P49841	P49840	12;4	12;4	12;4	Glycogen synthase kinase-3 alpha	GSK3A	sp|P49840|GSK3A_HUMAN Glycogen synthase kinase-3 alpha OS=Homo sapiens OX=9606 GN=GSK3A PE=1 SV=2	2	12	12	12	35	35	35	50.98	483	483;420	0	100.68	991440000	15				510	1291;2269;5320;6247;6311;8145;8975;9045;9538;9636;9976;10254	True;True;True;True;True;True;True;True;True;True;True;True	1433;2508;5865;6887;6958;9084;10008;10084;10629;10736;11113;11411	2105;2106;3631;8512;9969;9970;10050;13021;13022;14305;14306;14407;15143;15288;15788;16185	2545;2546;4347;10252;11992;11993;12078;15573;15574;17177;17178;17290;18177;18342;18933;19384	2546;4347;10252;11993;12078;15573;17178;17290;18177;18342;18933;19384	946	347	-1;-1
P49902	P49902	10	10	10	Cytosolic purine 5-nucleotidase	NT5C2	sp|P49902|5NTC_HUMAN Cytosolic purine 5-nucleotidase OS=Homo sapiens OX=9606 GN=NT5C2 PE=1 SV=1	1	10	10	10	22.8	22.8	22.8	64.969	561	561	0	83.516	1010300000	17				511	1074;1298;3364;4257;4489;5072;6062;6151;8712;9401	True;True;True;True;True;True;True;True;True;True	1195;1441;3708;4670;4942;4943;5589;6684;6785;6786;9706;10479	1767;2116;2117;5307;6634;7119;7120;7121;8076;8077;9699;9832;9833;9834;13847;14926	2155;2556;2557;6373;7935;7936;8574;8575;8576;9704;9705;11703;11842;11843;11844;16557;17922	2155;2557;6373;7935;8574;9705;11703;11842;16557;17922	947;948;949	15;19;260	-1
P49915	P49915	8	8	8	GMP synthase [glutamine-hydrolyzing]	GMPS	sp|P49915|GUAA_HUMAN GMP synthase [glutamine-hydrolyzing] OS=Homo sapiens OX=9606 GN=GMPS PE=1 SV=1	1	8	8	8	16.5	16.5	16.5	76.715	693	693	0	48.903	146870000	6				512	1909;2172;4050;8783;8889;9107;9514;10067	True;True;True;True;True;True;True;True	2109;2399;4456;9786;9907;10151;10605;11211	3082;3486;6337;13962;14175;14491;15115;15929	3717;4182;7576;16720;17027;17393;18147;19098	3717;4182;7576;16720;17027;17393;18147;19098	950;951	329;355	-1
P49959	P49959	2	2	2	Double-strand break repair protein MRE11A	MRE11A	sp|P49959|MRE11_HUMAN Double-strand break repair protein MRE11 OS=Homo sapiens OX=9606 GN=MRE11 PE=1 SV=3	1	2	2	2	5.2	5.2	5.2	80.592	708	708	0	10.641	19401000	2				513	3483;5275	True;True	3846;5812	5479;8422	6564;10143	6564;10143			-1
P50336	P50336	13	13	13	Protoporphyrinogen oxidase	PPOX	sp|P50336|PPOX_HUMAN Protoporphyrinogen oxidase OS=Homo sapiens OX=9606 GN=PPOX PE=1 SV=1	1	13	13	13	36.7	36.7	36.7	50.765	477	477	0	85.823	421260000	13				514	689;2849;3256;3366;3427;3523;3561;5606;7319;7870;8087;8980;9137	True;True;True;True;True;True;True;True;True;True;True;True;True	769;3140;3592;3710;3773;3892;3932;6170;6171;8183;8783;9021;10013;10184	1113;4519;5125;5310;5388;5536;5587;8914;8915;11782;12631;12632;12930;14311;14544	1350;5429;6137;6376;6459;6628;6681;10742;10743;14158;15121;15122;15452;17183;17465	1350;5429;6137;6376;6459;6628;6681;10742;14158;15121;15452;17183;17465	952;953	163;235	-1
P50395	P50395	17	8	8	Rab GDP dissociation inhibitor beta	GDI2	sp|P50395|GDIB_HUMAN Rab GDP dissociation inhibitor beta OS=Homo sapiens OX=9606 GN=GDI2 PE=1 SV=2	1	17	8	8	47.2	24.5	24.5	50.663	445	445	0	74.958	406020000	11				515	1678;2085;2643;2788;2827;3024;4876;5166;6480;6676;6771;7194;8352;9147;9515;9811;10304	False;True;False;True;False;True;False;False;False;False;True;False;False;True;True;True;True	1853;2305;2915;3075;3115;3335;5373;5692;7140;7420;7421;7564;8047;9309;10196;10606;10931;11467	2693;2694;3355;4192;4414;4472;4761;7754;8234;10314;10697;10698;10901;11586;11587;13313;13314;14560;15116;15117;15536;15537;16262	3237;3238;3239;3240;4035;5015;5016;5293;5365;5715;9334;9909;12420;12869;12870;12871;12872;13131;13939;13940;15906;15907;15908;15909;15910;15911;17487;18148;18149;18631;18632;18633;19472	3238;4035;5016;5293;5365;5715;9334;9909;12420;12869;13131;13940;15907;17487;18149;18631;19472	714;954;955;956	66;90;132;434	-1
P50454	P50454	13	13	13	Serpin H1	SERPINH1	sp|P50454|SERPH_HUMAN Serpin H1 OS=Homo sapiens OX=9606 GN=SERPINH1 PE=1 SV=2	1	13	13	13	37.6	37.6	37.6	46.44	418	418	0	97.108	894090000	14				517	884;1131;1608;3717;3871;5054;5535;6143;6260;7844;7845;8558;8754	True;True;True;True;True;True;True;True;True;True;True;True;True	984;1255;1775;4100;4261;5568;6097;6774;6900;8757;8758;9533;9754	1433;1852;1853;2586;5848;6067;8041;8812;9817;9818;9984;12600;12601;13608;13926	1745;2253;2254;3111;6998;7263;9660;10603;11827;11828;12007;15089;15090;16249;16679	1745;2254;3111;6998;7263;9660;10603;11828;12007;15089;15090;16249;16679	959;960;961;962	235;236;237;271	-1
P50502;Q8NFI4;Q8IZP2	P50502;Q8NFI4	9;6;4	9;6;4	9;6;4	Hsc70-interacting protein;Putative protein FAM10A5	ST13;ST13P5	sp|P50502|F10A1_HUMAN Hsc70-interacting protein OS=Homo sapiens OX=9606 GN=ST13 PE=1 SV=2;sp|Q8NFI4|F10A5_HUMAN Putative protein FAM10A5 OS=Homo sapiens OX=9606 GN=ST13P5 PE=5 SV=1	3	9	9	9	33.1	33.1	33.1	41.331	369	369;369;240	0	64.692	1798700000	10				518	359;362;2007;2541;5156;5395;5811;9174;9717	True;True;True;True;True;True;True;True;True	394;397;2222;2806;5682;5948;5949;6398;10225;10826	574;578;3233;4042;8214;8620;8621;9320;9321;9322;14596;15402	704;709;3892;4817;9883;10374;10375;11269;11270;11271;17528;18471	704;709;3892;4817;9883;10374;11269;17528;18471	963;964;965;966	38;99;220;355	-1;-1;-1
P50570	P50570	9	5	3	Dynamin-2	DNM2	sp|P50570|DYN2_HUMAN Dynamin-2 OS=Homo sapiens OX=9606 GN=DNM2 PE=1 SV=2	1	9	5	3	11.7	6.3	4.4	98.063	870	870	0	41.91	174620000	4				519	2478;2882;3345;4146;4879;6165;8440;8668;10096	False;True;True;True;False;True;False;True;False	2739;3181;3689;4556;5376;6800;9406;9653;11241	3950;4570;5283;6470;7758;9850;13440;13784;15972	4716;5484;6349;7726;9338;11861;16061;16479;19148	4716;5484;6349;7726;9338;11861;16061;16479;19148			-1
P50750	P50750	1	1	1	Cyclin-dependent kinase 9	CDK9	sp|P50750|CDK9_HUMAN Cyclin-dependent kinase 9 OS=Homo sapiens OX=9606 GN=CDK9 PE=1 SV=3	1	1	1	1	2.7	2.7	2.7	42.777	372	372	0.00083126	6.8039	17355000	1				520	1518	TRUE	1682	2471	2985	2985			-1
P50990	P50990	38	38	38	T-complex protein 1 subunit theta	CCT8	sp|P50990|TCPQ_HUMAN T-complex protein 1 subunit theta OS=Homo sapiens OX=9606 GN=CCT8 PE=1 SV=4	1	38	38	38	77.9	77.9	77.9	59.62	548	548	0	321.12	55051000000	122				521	338;352;427;639;846;1272;1444;1824;2159;2424;2574;3167;3618;3794;3807;4069;4242;4388;4800;4868;4873;5300;5533;5674;6331;6404;6454;6792;7211;7271;7489;7620;8575;8614;9103;9180;9319;10419	True;True;True;True;True;True;True;True;True;True;True;True;True;True;True;True;True;True;True;True;True;True;True;True;True;True;True;True;True;True;True;True;True;True;True;True;True;True	371;386;469;715;716;944;1412;1595;1596;2010;2386;2679;2840;3489;3490;3992;3993;4182;4195;4475;4476;4655;4811;4812;5292;5365;5370;5842;6095;6247;6980;6981;7058;7112;7595;7596;8066;8131;8366;8515;9551;9593;10147;10231;10232;10387;10388;11589;11590	535;536;564;565;683;1039;1040;1377;2077;2345;2346;2347;2348;2923;3468;3469;3856;4080;4081;4985;4986;5664;5665;5666;5667;5668;5965;5980;6360;6361;6362;6363;6609;6610;6611;6612;6613;6888;6889;6890;6891;7648;7649;7650;7746;7751;8462;8806;8807;8808;8809;8810;9090;9091;9092;10077;10078;10079;10080;10081;10201;10202;10279;10280;10940;10941;11617;11618;11713;12041;12042;12043;12251;13629;13695;14485;146…	658;659;690;691;692;693;832;1258;1259;1668;1669;2513;2514;2842;2843;2844;2845;2846;2847;2848;2849;2850;3515;3516;4159;4160;4600;4861;4862;4863;4864;4865;4866;5973;5974;5975;6771;6772;6773;6774;6775;6776;7142;7143;7162;7163;7164;7600;7601;7602;7603;7897;7898;7899;7900;7901;7902;7903;7904;7905;8271;8272;8273;8274;8275;8276;8277;9219;9220;9221;9326;9331;10186;10595;10596;10597;10598;10599;10600;1060…	658;690;832;1258;1668;2513;2848;3515;4159;4600;4861;5973;6775;7142;7163;7602;7897;8276;9221;9326;9331;10186;10596;10968;12117;12287;12379;13173;13977;14083;14445;14695;16276;16374;17384;17534;17785;19678	967;968;969;970;971;972;973;974;975;976;977	14;55;221;249;276;300;311;344;385;492;526	-1
P50991	P50991	32	32	32	T-complex protein 1 subunit delta	CCT4	sp|P50991|TCPD_HUMAN T-complex protein 1 subunit delta OS=Homo sapiens OX=9606 GN=CCT4 PE=1 SV=4	1	32	32	32	68.1	68.1	68.1	57.924	539	539	0	323.31	58118000000	128				522	235;493;687;939;1057;1278;1828;2441;2945;3151;3304;3305;3317;4093;4241;5003;5134;5575;6383;6630;6690;7287;7369;7540;8581;8642;8739;8823;8906;9133;9518;10049	True;True;True;True;True;True;True;True;True;True;True;True;True;True;True;True;True;True;True;True;True;True;True;True;True;True;True;True;True;True;True;True	259;260;539;767;1051;1175;1419;2014;2697;3252;3472;3643;3644;3645;3646;3658;4502;4654;5507;5659;6138;7036;7354;7355;7440;8148;8235;8424;8425;9557;9622;9623;9624;9738;9832;9833;9925;9926;10180;10609;11189;11190	349;350;351;352;353;354;773;774;1106;1107;1108;1109;1110;1551;1732;1733;1734;2086;2087;2927;2928;3879;3880;3881;3882;4658;4962;5221;5222;5223;5224;5225;5226;5227;5244;5245;6399;6608;7958;7959;8183;8184;8873;8874;8875;10171;10612;10613;10614;10615;10616;10617;10618;10619;10620;10734;11733;11734;11846;12131;12132;12133;13638;13737;13738;13739;13740;13741;13742;13743;13744;13904;14050;14051;14052;14…	415;416;417;418;419;420;421;422;423;424;425;935;936;937;938;1338;1339;1340;1341;1342;1343;1344;1345;1346;1896;2100;2101;2102;2103;2104;2105;2106;2107;2108;2109;2110;2523;2524;2525;3520;3521;4626;4627;4628;4629;4630;5594;5944;5945;6275;6276;6277;6278;6279;6280;6281;6282;6303;6304;6305;6306;6307;7640;7641;7895;7896;9571;9572;9850;9851;10696;10697;10698;10699;10700;10701;10702;12252;12253;12780;1278…	422;935;1339;1896;2106;2525;3520;4627;5594;5944;6276;6282;6304;7640;7895;9572;9850;10697;12252;12781;12921;14105;14233;14557;16285;16429;16651;16837;17050;17457;18152;19045	978;979;980;981;982;983;984;985;986;987	60;81;151;186;192;260;272;355;446;458	-1
P50995;P27216	P50995	12;1	12;1	12;1	Annexin A11	ANXA11	sp|P50995|ANX11_HUMAN Annexin A11 OS=Homo sapiens OX=9606 GN=ANXA11 PE=1 SV=1	2	12	12	12	24.4	24.4	24.4	54.389	505	505;316	0	84.116	1017400000	13				523	343;1062;1147;2275;2859;5842;7557;7952;7966;8243;8244;8989	True;True;True;True;True;True;True;True;True;True;True;True	377;1182;1272;2514;3157;6433;8445;8877;8892;9187;9188;10022	551;552;1741;1881;3637;3638;4541;9365;12156;12747;12768;13155;13156;14321	677;678;2117;2286;4353;4354;5453;11320;14584;15244;15268;15728;15729;17195	677;2117;2286;4354;5453;11320;14584;15244;15268;15728;15729;17195	988;989;990	354;414;422	-1;-1
P51531	P51531	1	1	1	Probable global transcription activator SNF2L2	Smarca2;SMARCA2	sp|P51531|SMCA2_HUMAN Probable global transcription activator SNF2L2 OS=Homo sapiens OX=9606 GN=SMARCA2 PE=1 SV=2	2	1	1	1	0.5	0.5	0.5	180.25	1577	1577;1590	1	-2	13723000	1	+			524	967	TRUE	1082	1598	1948	1948	991	975	-1;-1
P51610;Q61191	P51610;Q61191	2;1	2;1	2;1	Host cell factor 1;HCF N-terminal chain 1;HCF N-terminal chain 2;HCF N-terminal chain 3;HCF N-terminal chain 4;HCF N-terminal chain 5;HCF N-terminal chain 6;HCF C-terminal chain 1;HCF C-terminal chain 2;HCF C-terminal chain 3;HCF C-terminal chain 4;HCF C-terminal chain 5;HCF C-terminal chain 6	HCFC1;Hcfc1	sp|P51610|HCFC1_HUMAN Host cell factor 1 OS=Homo sapiens OX=9606 GN=HCFC1 PE=1 SV=2;sp|Q61191|HCFC1_MOUSE Host cell factor 1 OS=Mus musculus OX=10090 GN=Hcfc1 PE=1 SV=2	2	2	2	2	2.2	2.2	2.2	208.73	2035	2035;2045	0	15.426	29871000	3				525	729;5555	True;True	812;6117	1174;1175;8836	1423;1424;10637	1424;10637			-1;-1
P51648;P48448;P30838;P43353	P51648	18;1;1;1	18;1;1;1	18;1;1;1	Fatty aldehyde dehydrogenase	ALDH3A2	sp|P51648|AL3A2_HUMAN Fatty aldehyde dehydrogenase OS=Homo sapiens OX=9606 GN=ALDH3A2 PE=1 SV=1	4	18	18	18	40.6	40.6	40.6	54.847	485	485;385;453;468	0	170.2	5865600000	35				526	1297;2099;2121;2638;3895;4034;4440;4724;6158;6191;7202;7397;7568;8309;8856;9720;10306;10400	True;True;True;True;True;True;True;True;True;True;True;True;True;True;True;True;True;True	1440;2320;2346;2910;4286;4439;4872;5208;6793;6827;8055;8266;8457;9263;9872;10829;10830;11469;11566	2115;3377;3378;3415;3416;3417;4184;4185;6101;6102;6308;6985;7530;9842;9883;11598;11893;12173;13259;13260;14121;15405;15406;15407;15408;16264;16265;16400	2555;4062;4063;4105;4106;4107;5005;5006;5007;7301;7302;7541;8410;9093;11852;11894;13951;14284;14602;15845;15846;16936;18475;18476;18477;18478;18479;18480;18481;18482;18483;18484;18485;19474;19475;19650	2555;4063;4107;5006;7302;7541;8410;9093;11852;11894;13951;14284;14602;15846;16936;18475;19474;19650	992;993;994	194;235;328	-1;-1;-1;-1
P51649;Q3MSM4;Q3MSM3;P51650	P51649;Q3MSM4;Q3MSM3	17;13;10;5	17;13;10;5	17;13;10;5	Succinate-semialdehyde dehydrogenase, mitochondrial	ALDH5A1	sp|P51649|SSDH_HUMAN Succinate-semialdehyde dehydrogenase, mitochondrial OS=Homo sapiens OX=9606 GN=ALDH5A1 PE=1 SV=2;sp|Q3MSM4|SSDH_PANPA Succinate-semialdehyde dehydrogenase, mitochondrial OS=Pan paniscus OX=9597 GN=ALDH5A1 PE=2 SV=1;sp|Q3MSM3|SSDH_HYLLA	4	17	17	17	47.7	47.7	47.7	57.214	535	535;535;535;523	0	169.14	1517700000	21				527	124;4330;4407;4616;5185;5242;6916;7186;7550;7804;9189;9462;9888;10085;10132;10172;10273	True;True;True;True;True;True;True;True;True;True;True;True;True;True;True;True;True	132;4745;4837;5086;5711;5772;7739;8039;8437;8438;8713;10241;10242;10547;11017;11230;11282;11325;11432	165;6762;6947;6948;7375;8262;8345;11151;11576;11577;12145;12146;12546;14617;14618;15037;15038;15670;15957;16023;16077;16213	195;8105;8366;8367;8913;9941;10029;13420;13929;13930;14572;14573;15029;17551;17552;18060;18061;18806;19130;19201;19265;19415	195;8105;8366;8913;9941;10029;13420;13929;14572;15029;17551;18060;18806;19130;19201;19265;19415	995;996;997;998;999;1000;1001	89;131;210;305;329;432;489	-1;-1;-1;-1
P51659	P51659	3	3	3	Peroxisomal multifunctional enzyme type 2;(3R)-hydroxyacyl-CoA dehydrogenase;Enoyl-CoA hydratase 2	HSD17B4	sp|P51659|DHB4_HUMAN Peroxisomal multifunctional enzyme type 2 OS=Homo sapiens OX=9606 GN=HSD17B4 PE=1 SV=3	1	3	3	3	7.1	7.1	7.1	79.685	736	736	0	17.285	89538000	3				528	3094;4598;9249	True;True;True	3411;5065;10308	4891;7330;7331;14709	5864;8855;8856;17668	5864;8855;17668			-1
P51687	P51687	5	5	5	Sulfite oxidase, mitochondrial	SUOX	sp|P51687|SUOX_HUMAN Sulfite oxidase, mitochondrial OS=Homo sapiens OX=9606 GN=SUOX PE=1 SV=2	1	5	5	5	18	18	18	60.282	545	545	0	34.653	83057000	5				529	847;2187;5668;9236;9761	True;True;True;True;True	945;2414;6240;10294;10877	1378;3504;9081;14691;15470	1670;4202;10956;17642;18558	1670;4202;10956;17642;18558			-1
P51688	P51688	9	9	9	N-sulphoglucosamine sulphohydrolase	SGSH	sp|P51688|SPHM_HUMAN N-sulphoglucosamine sulphohydrolase OS=Homo sapiens OX=9606 GN=SGSH PE=1 SV=1	1	9	9	9	24.9	24.9	24.9	56.695	502	502	0	73.189	1098600000	14				530	2591;6250;6546;8197;8210;8386;8945;8946;9055	True;True;True;True;True;True;True;True;True	2858;2859;6890;7228;7229;9140;9153;9347;9975;9976;10094	4110;4111;9974;10436;10437;10438;13093;13108;13370;13371;14263;14264;14418	4906;4907;4908;11997;12575;12576;12577;15657;15676;15981;15982;17132;17133;17301	4906;11997;12575;15657;15676;15982;17132;17133;17301	1002;1003;1004	246;376;463	-1
P51812;Q15349;Q15418;Q9UK32	P51812	3;1;1;1	3;1;1;1	3;1;1;1	Ribosomal protein S6 kinase alpha-3	RPS6KA3	sp|P51812|KS6A3_HUMAN Ribosomal protein S6 kinase alpha-3 OS=Homo sapiens OX=9606 GN=RPS6KA3 PE=1 SV=1	4	3	3	3	4.6	4.6	4.6	83.735	740	740;733;735;745	0	18.268	35934000	1				531	1511;5539;5669	True;True;True	1674;6101;6241	2457;8818;9082	2969;10617;10957	2969;10617;10957			-1;-1;-1;-1
P52209	P52209	17	17	17	6-phosphogluconate dehydrogenase, decarboxylating	PGD	sp|P52209|6PGD_HUMAN 6-phosphogluconate dehydrogenase, decarboxylating OS=Homo sapiens OX=9606 GN=PGD PE=1 SV=3	1	17	17	17	44.3	44.3	44.3	53.139	483	483	0	121.61	1098600000	20				532	319;998;1035;1694;2907;3326;3796;4329;6406;7117;7300;7859;7984;9288;9477;10012;10284	True;True;True;True;True;True;True;True;True;True;True;True;True;True;True;True;True	352;1114;1153;1869;3208;3667;4184;4744;7060;7960;8161;8772;8911;10353;10564;11150;11447	513;1656;1701;2717;4607;5258;5967;6761;10204;10205;11453;11749;12618;12794;14766;15059;15836;16233	631;2014;2059;3269;5534;6322;7145;8104;12290;12291;12292;12293;13787;14122;15108;15300;17732;18082;18987;19438	631;2014;2059;3269;5534;6322;7145;8104;12293;13787;14122;15108;15300;17732;18082;18987;19438	1005;1006	142;340	-1
P52272	P52272	16	16	16	Heterogeneous nuclear ribonucleoprotein M	HNRNPM	sp|P52272|HNRPM_HUMAN Heterogeneous nuclear ribonucleoprotein M OS=Homo sapiens OX=9606 GN=HNRNPM PE=1 SV=3	1	16	16	16	29.3	29.3	29.3	77.515	730	730	0	108.74	1876400000	28				533	47;251;2488;2735;3131;3964;4497;5624;6596;6597;6606;6611;6801;7041;9437;9473	True;True;True;True;True;True;True;True;True;True;True;True;True;True;True;True	50;277;2749;2750;3017;3452;4362;4951;6190;7300;7301;7302;7316;7317;7324;7325;7326;7610;7878;10517;10560	59;60;61;378;3963;3964;4330;4940;6204;7132;8940;10526;10527;10528;10550;10551;10560;10561;10562;10563;10564;10565;10963;11341;14979;15054	66;67;68;69;452;453;4731;4732;5183;5917;7427;8592;10769;12672;12673;12674;12701;12702;12711;12712;12713;12714;12715;12716;13197;13645;17981;17982;18077	67;452;4732;5183;5917;7427;8592;10769;12673;12674;12701;12711;13197;13645;17981;18077	1007;1008;1009;1010;1011;1012;1013;1014;1015;1016;1017;1018;1019;1020	226;306;346;349;357;360;419;427;457;465;486;490;532;537	-1
P52292	P52292	17	17	17	Importin subunit alpha-1	KPNA2	sp|P52292|IMA1_HUMAN Importin subunit alpha-1 OS=Homo sapiens OX=9606 GN=KPNA2 PE=1 SV=1	1	17	17	17	46.3	46.3	46.3	57.861	529	529	0	184.62	4085900000	32				534	757;1794;2125;3023;3333;4129;5809;5829;6990;7061;7102;7110;7236;7422;8478;8630;8774	True;True;True;True;True;True;True;True;True;True;True;True;True;True;True;True;True	842;1977;2350;3334;3676;4539;6396;6420;7821;7900;7945;7953;8095;8295;9450;9609;9777	1212;2878;3421;3422;4760;5267;5268;6449;6450;9317;9318;9347;9348;11257;11258;11369;11434;11442;11443;11666;11667;11943;13494;13717;13718;13952	1465;3468;4111;4112;4113;5714;6331;6332;7704;7705;11264;11265;11266;11267;11300;11301;11302;13542;13543;13680;13765;13773;13774;13775;13776;14030;14031;14337;16123;16400;16401;16710	1465;3468;4113;5714;6331;7704;11264;11301;13543;13680;13765;13775;14030;14337;16123;16400;16710			-1
P52294;Q60960	P52294;Q60960	16;13	10;7	9;6	Importin subunit alpha-5;Importin subunit alpha-5, N-terminally processed	KPNA1;Kpna1	sp|P52294|IMA5_HUMAN Importin subunit alpha-5 OS=Homo sapiens OX=9606 GN=KPNA1 PE=1 SV=3;sp|Q60960|IMA5_MOUSE Importin subunit alpha-5 OS=Mus musculus OX=10090 GN=Kpna1 PE=1 SV=2	2	16	10	9	32.7	22.9	21.6	60.221	538	538;538	0	82.884	758960000	11				535	1721;1727;1866;2286;2333;4142;4558;4846;4848;6371;6856;7722;7772;8316;10047;10389	True;False;True;True;True;False;True;True;False;False;False;False;True;True;True;True	1899;1905;2057;2528;2580;4552;5021;5341;5343;7023;7024;7676;8627;8679;9270;11187;11554	2756;2757;2764;2765;2996;3656;3726;6465;6466;7243;7712;7715;10156;10157;11063;12427;12503;13267;15886;16383	3310;3311;3318;3319;3606;4372;4453;7721;7722;8727;9289;9292;12236;12237;13323;14900;14984;15853;19042;19623	3311;3318;3606;4372;4453;7721;8727;9289;9292;12236;13323;14900;14984;15853;19042;19623	163;1021	306;435	-1;-1
P52306	P52306	23	23	23	Rap1 GTPase-GDP dissociation stimulator 1	RAP1GDS1	sp|P52306|GDS1_HUMAN Rap1 GTPase-GDP dissociation stimulator 1 OS=Homo sapiens OX=9606 GN=RAP1GDS1 PE=1 SV=3	1	23	23	23	50.2	50.2	50.2	66.316	607	607	0	185.55	3071500000	29				536	487;1247;1525;2262;2516;3989;4519;5812;5907;5940;6373;6544;6670;6683;6866;6992;7858;8148;8495;8762;8842;9227;9322	True;True;True;True;True;True;True;True;True;True;True;True;True;True;True;True;True;True;True;True;True;True;True	533;1385;1386;1689;2495;2496;2779;4390;4975;6399;6503;6537;7026;7226;7409;7410;7430;7686;7823;8771;9087;9467;9763;9856;10284;10391	764;2041;2042;2480;3611;3612;3613;3614;4002;6244;6245;6246;7162;9323;9460;9503;10159;10434;10679;10680;10712;11074;11260;12616;12617;13025;13514;13935;14100;14678;14812;14813	926;2472;2473;2995;4323;4324;4325;4326;4327;4774;7471;7472;7473;8628;11272;11427;11474;12239;12573;12849;12850;12892;13334;13545;15106;15107;15577;16146;16688;16915;17627;17788;17789	926;2472;2995;4325;4774;7471;8628;11272;11427;11474;12239;12573;12849;12892;13334;13545;15107;15577;16146;16688;16915;17627;17789	1022;1023;1024;1025;1026;1027	1;201;243;306;428;463	-1
P52594	P52594	2	2	2	Arf-GAP domain and FG repeat-containing protein 1	AGFG1	sp|P52594|AGFG1_HUMAN Arf-GAP domain and FG repeat-containing protein 1 OS=Homo sapiens OX=9606 GN=AGFG1 PE=1 SV=2	1	2	2	2	5.9	5.9	5.9	58.259	562	562	0	17.655	36097000	2				537	668;8192	True;True	746;9135	1078;13087	1303;15650	1303;15650			-1
P52701	P52701	2	2	2	DNA mismatch repair protein Msh6	MSH6	sp|P52701|MSH6_HUMAN DNA mismatch repair protein Msh6 OS=Homo sapiens OX=9606 GN=MSH6 PE=1 SV=2	1	2	2	2	2.1	2.1	2.1	152.78	1360	1360	0	11.567	10643000	1				538	4294;7376	True;True	4708;8242	6714;11857	8051;14244	8051;14244			-1
P52732	P52732	1	1	1	Kinesin-like protein KIF11	KIF11	sp|P52732|KIF11_HUMAN Kinesin-like protein KIF11 OS=Homo sapiens OX=9606 GN=KIF11 PE=1 SV=2	1	1	1	1	1.8	1.8	1.8	119.16	1056	1056	0.00163	6.6316	4591700	1				539	8331	TRUE	9287	13288	15878	15878			-1
P52735	P52735	2	2	2	Guanine nucleotide exchange factor VAV2	VAV2	sp|P52735|VAV2_HUMAN Guanine nucleotide exchange factor VAV2 OS=Homo sapiens OX=9606 GN=VAV2 PE=1 SV=2	1	2	2	2	3.8	3.8	3.8	101.29	878	878	0	14.217	34490000	2				540	3341;4606	True;True	3684;5074	5277;7346	6343;8874	6343;8874			-1
P53041	P53041	24	24	24	Serine/threonine-protein phosphatase 5	PPP5C	sp|P53041|PPP5_HUMAN Serine/threonine-protein phosphatase 5 OS=Homo sapiens OX=9606 GN=PPP5C PE=1 SV=1	1	24	24	24	47.5	47.5	47.5	56.878	499	499	0	266.66	10916000000	51				541	101;200;253;363;960;1022;1145;2208;3052;3489;3704;4818;5935;6270;7627;7686;8531;8656;8657;8658;8992;9643;9644;9943	True;True;True;True;True;True;True;True;True;True;True;True;True;True;True;True;True;True;True;True;True;True;True;True	109;220;279;398;1075;1139;1140;1270;2436;2437;3364;3852;3853;4087;5311;6532;6910;8523;8588;9505;9506;9641;9642;9643;10025;10743;10744;10745;10746;11077;11078	132;295;296;380;381;579;1585;1685;1686;1879;3531;3532;4834;4835;5485;5486;5487;5488;5832;7675;7676;9496;9497;9498;9996;12260;12372;13568;13569;13570;13571;13572;13573;13765;13766;13767;13768;14325;15296;15297;15298;15299;15300;15301;15302;15303;15304;15746;15747	155;354;355;455;456;710;711;1932;2043;2044;2284;4229;4230;5806;5807;6570;6571;6572;6573;6981;9250;9251;11465;11466;11467;11468;11469;12020;12021;14705;14839;16203;16204;16205;16206;16207;16208;16209;16454;16455;16456;16457;16458;17199;18351;18352;18353;18354;18355;18356;18357;18358;18359;18888;18889	155;355;455;710;1932;2044;2284;4229;5807;6573;6981;9250;11465;12020;14705;14839;16206;16455;16456;16457;17199;18355;18359;18889	1028;1029;1030;1031;1032;1033;1034	107;170;191;195;309;351;455	-1
P53396;Q91V92	P53396;Q91V92	8;7	8;7	8;7	ATP-citrate synthase	ACLY;Acly	sp|P53396|ACLY_HUMAN ATP-citrate synthase OS=Homo sapiens OX=9606 GN=ACLY PE=1 SV=3;sp|Q91V92|ACLY_MOUSE ATP-citrate synthase OS=Mus musculus OX=10090 GN=Acly PE=1 SV=1	2	8	8	8	12	12	12	120.84	1101	1101;1091	0	54.925	226840000	8				542	238;1804;1955;2020;3548;3710;5889;7863	True;True;True;True;True;True;True;True	263;264;1988;2161;2235;3919;4093;6483;8776	358;359;2892;3143;3252;5569;5839;9422;12623	429;430;3483;3782;3912;6663;6989;11378;15113	429;3483;3782;3912;6663;6989;11378;15113	1035;1036;1037;1038	583;586;857;957	-1;-1
P53618	P53618	16	16	16	Coatomer subunit beta	COPB1	sp|P53618|COPB_HUMAN Coatomer subunit beta OS=Homo sapiens OX=9606 GN=COPB1 PE=1 SV=3	1	16	16	16	22.9	22.9	22.9	107.14	953	953	0	117.53	733880000	21				543	992;1420;1736;1744;1832;3013;3095;5827;6048;6664;6829;6854;8170;8567;8947;10228	True;True;True;True;True;True;True;True;True;True;True;True;True;True;True;True	1108;1567;1914;1922;2020;2021;3323;3412;6418;6670;7400;7645;7674;9111;9542;9977;11382	1645;2293;2792;2803;2804;2939;2940;4744;4745;4892;9344;9681;10667;11016;11061;13051;13052;13620;14265;16150	2003;2765;3362;3375;3376;3538;3539;5689;5690;5865;5866;11297;11680;12837;13260;13321;15606;15607;16263;16264;17134;19342	2003;2765;3362;3376;3539;5689;5866;11297;11680;12837;13260;13321;15606;16264;17134;19342	1039;1040;1041;1042;1043;1044	16;60;137;195;196;476	-1
P53621	P53621	2	2	2	Coatomer subunit alpha;Xenin;Proxenin	COPA	sp|P53621|COPA_HUMAN Coatomer subunit alpha OS=Homo sapiens OX=9606 GN=COPA PE=1 SV=2	1	2	2	2	2.3	2.3	2.3	138.34	1224	1224	0	12.089	23421000	1				544	760;7054	True;True	846;7893	1218;11361	1474;13672	1474;13672			-1
P53634	P53634	9	9	9	Dipeptidyl peptidase 1;Dipeptidyl peptidase 1 exclusion domain chain;Dipeptidyl peptidase 1 heavy chain;Dipeptidyl peptidase 1 light chain	CTSC	sp|P53634|CATC_HUMAN Dipeptidyl peptidase 1 OS=Homo sapiens OX=9606 GN=CTSC PE=1 SV=2	1	9	9	9	20.5	20.5	20.5	51.853	463	463	0	70.633	272540000	11				545	3362;3628;4394;6638;7212;7275;7315;7682;10196	True;True;True;True;True;True;True;True;True	3706;4003;4819;7363;8067;8135;8179;8582;11349	5305;5690;5691;6899;6900;10629;11619;11718;11777;12360;16112;16113	6371;6807;6808;8285;8286;12797;13978;14090;14153;14822;19302;19303	6371;6807;8285;12797;13978;14090;14153;14822;19303	1045	333	-1
P53801	P53801	1	1	1	Pituitary tumor-transforming gene 1 protein-interacting protein	PTTG1IP	sp|P53801|PTTG_HUMAN Pituitary tumor-transforming gene 1 protein-interacting protein OS=Homo sapiens OX=9606 GN=PTTG1IP PE=1 SV=1	1	1	1	1	10	10	10	20.324	180	180	0	7.7558	26286000	1				546	130	TRUE	139	176	206	206			-1
P54136	P54136	16	16	16	Arginine--tRNA ligase, cytoplasmic	RARS	sp|P54136|SYRC_HUMAN Arginine--tRNA ligase, cytoplasmic OS=Homo sapiens OX=9606 GN=RARS PE=1 SV=2	1	16	16	16	28.9	28.9	28.9	75.378	660	660	0	118.54	1419100000	21				547	126;949;1341;2048;2719;2880;3197;4712;4760;5265;5482;5941;6123;8465;9349;9681	True;True;True;True;True;True;True;True;True;True;True;True;True;True;True;True	134;1062;1486;2264;2998;3179;3522;5195;5248;5799;5800;6040;6538;6539;6754;9433;10421;10783	168;169;1570;2176;3293;4306;4568;5027;5028;7513;7583;8388;8389;8725;9504;9505;9788;13473;14850;15348;15349	198;199;1917;2621;3955;5158;5482;6025;6026;9075;9150;10084;10085;10496;11475;11476;11796;16101;17830;18407;18408	199;1917;2621;3955;5158;5482;6025;9075;9150;10084;10496;11476;11796;16101;17830;18408	1046;1047;1048;1049	119;124;463;554	-1
P54252	P54252	4	4	4	Ataxin-3	ATXN3	sp|P54252|ATX3_HUMAN Ataxin-3 OS=Homo sapiens OX=9606 GN=ATXN3 PE=1 SV=5	1	4	4	4	12.7	12.7	12.7	41.25	361	361	0	26.574	129480000	4				548	3145;5693;6504;6577	True;True;True;True	3466;6267;7168;7270	4955;9114;10352;10490	5937;10992;12463;12636	5937;10992;12463;12636	1050;1051	1;48	-1
P54577;Q6TGS6	P54577	35;4	35;4	35;4	Tyrosine--tRNA ligase, cytoplasmic;Tyrosine--tRNA ligase, cytoplasmic, N-terminally processed	YARS	sp|P54577|SYYC_HUMAN Tyrosine--tRNA ligase, cytoplasmic OS=Homo sapiens OX=9606 GN=YARS PE=1 SV=4	2	35	35	35	66.7	66.7	66.7	59.143	528	528;529	0	262.02	9728800000	54				549	237;593;676;1158;2564;2874;3128;3559;3633;3678;3922;3999;4124;4207;4605;4787;4953;5282;6265;6266;6437;7048;7157;7172;7307;7594;7595;7795;7937;9135;9166;9167;9280;9501;9913	True;True;True;True;True;True;True;True;True;True;True;True;True;True;True;True;True;True;True;True;True;True;True;True;True;True;True;True;True;True;True;True;True;True;True	262;660;661;754;1283;2829;3172;3449;3930;4009;4056;4057;4315;4402;4533;4618;5073;5277;5455;5819;6905;6906;7094;7887;8007;8022;8171;8487;8488;8704;8859;10182;10217;10218;10345;10590;10591;10592;11043	357;973;974;1089;1896;1897;4069;4559;4936;4937;5583;5584;5699;5778;5779;5780;5781;6141;6261;6442;6558;7345;7630;7880;8430;9990;9991;9992;10256;10257;11355;11528;11554;11767;12210;12211;12536;12537;12726;14541;14587;14588;14589;14756;15094;15095;15096;15097;15702	428;1190;1191;1316;1317;2303;2304;4849;5472;5913;5914;6677;6678;6816;6908;6909;6910;6911;6912;7353;7488;7697;7834;8873;9201;9479;10151;12014;12015;12016;12353;12354;12355;13665;13666;13865;13902;14141;14640;14641;15019;15020;15222;17462;17518;17519;17520;17521;17720;17721;18119;18120;18121;18122;18841	428;1191;1316;2304;4849;5472;5914;6677;6816;6911;7353;7488;7697;7834;8873;9201;9479;10151;12015;12016;12353;13665;13865;13902;14141;14640;14641;15020;15222;17462;17518;17521;17720;18119;18841	1052;1053;1054;1055;1056	56;104;211;214;439	-1;-1
P54578;P60051	P54578;P60051	27;26	27;26	27;26	Ubiquitin carboxyl-terminal hydrolase 14	USP14	sp|P54578|UBP14_HUMAN Ubiquitin carboxyl-terminal hydrolase 14 OS=Homo sapiens OX=9606 GN=USP14 PE=1 SV=3;sp|P60051|UBP14_PANTR Ubiquitin carboxyl-terminal hydrolase 14 OS=Pan troglodytes OX=9598 GN=USP14 PE=3 SV=2	2	27	27	27	62.3	62.3	62.3	56.068	494	494;493	0	292.01	8706800000	66				550	704;745;1014;1371;2108;2304;2624;2676;2782;2783;2890;3186;3267;3365;5403;5404;6030;6117;6214;7331;7575;7790;7805;8183;8435;9882;10238	True;True;True;True;True;True;True;True;True;True;True;True;True;True;True;True;True;True;True;True;True;True;True;True;True;True;True	784;829;830;1131;1517;2330;2331;2546;2895;2952;2953;3069;3070;3189;3190;3191;3510;3511;3603;3709;5958;5959;6650;6651;6745;6854;8195;8464;8698;8699;8714;9125;9126;9401;11011;11394	1132;1133;1194;1195;1196;1197;1676;2220;3392;3393;3394;3395;3396;3397;3679;3680;4154;4155;4242;4243;4407;4408;4409;4581;4582;4583;4584;4585;4586;4587;5012;5013;5141;5308;5309;8632;8633;8634;9648;9649;9650;9776;9929;9930;11796;12182;12529;12530;12547;13076;13077;13078;13433;13434;15662;16165	1369;1370;1444;1445;1446;1447;1448;2034;2674;4079;4080;4081;4082;4083;4084;4402;4403;4958;4959;4960;4961;4962;4963;5080;5081;5286;5287;5288;5504;5505;5506;5507;5508;5509;5510;5511;5512;5513;5514;6009;6010;6158;6374;6375;10389;10390;10391;10392;11641;11642;11643;11784;11944;11945;14172;14611;15011;15012;15013;15030;15031;15639;15640;15641;16054;16055;18798;19360	1369;1444;2034;2674;4080;4403;4961;5081;5286;5288;5514;6010;6158;6374;10389;10391;11642;11784;11944;14172;14611;15013;15030;15641;16054;18798;19360	1057;1058;1059;1060;1061;1062;1063;1064;1065;1066	27;146;163;207;208;255;328;352;355;488	-1;-1
P54652	P54652	12	6	6	Heat shock-related 70 kDa protein 2	HSPA2	sp|P54652|HSP72_HUMAN Heat shock-related 70 kDa protein 2 OS=Homo sapiens OX=9606 GN=HSPA2 PE=1 SV=1	1	12	6	6	23.2	14.2	14.2	70.02	639	639	0	36.308	117360000	5				551	721;1046;1469;2045;2669;3555;5887;7149;8092;8448;9075;9504	False;True;False;True;False;True;False;True;True;False;False;True	802;1164;1628;2261;2944;3926;6481;7996;9026;9415;10116;10595	1158;1159;1718;2394;3289;4231;4232;5578;9420;11512;12935;13452;14447;14448;15100	1402;1403;2083;2903;3951;5068;5069;6672;11376;13848;15458;16077;17331;17332;17333;18125	1402;2083;2903;3951;5068;6672;11376;13848;15458;16077;17331;18125			-1
P54725	P54725	13	10	10	UV excision repair protein RAD23 homolog A	RAD23A	sp|P54725|RD23A_HUMAN UV excision repair protein RAD23 homolog A OS=Homo sapiens OX=9606 GN=RAD23A PE=1 SV=1	1	13	10	10	62.3	55.1	55.1	39.609	363	363	0	95.448	1205800000	18				552	320;482;857;903;1038;1534;1833;1857;4435;6903;6937;8341;8899	True;True;True;True;False;True;True;True;True;True;False;True;False	353;528;957;1009;1156;1698;2022;2047;4867;7726;7762;7763;9297;9917	514;758;759;1393;1394;1476;1709;2490;2941;2980;2981;6980;11129;11130;11180;11181;13298;14186	632;919;920;921;1689;1690;1691;1798;2073;3005;3540;3588;3589;8404;8405;13390;13391;13392;13393;13457;13458;15888;17038;17039	632;921;1691;1798;2073;3005;3540;3588;8405;13391;13457;15888;17039	1067;1068;1069;1070	75;111;166;171	-1
P54727	P54727	14	14	11	UV excision repair protein RAD23 homolog B	RAD23B	sp|P54727|RD23B_HUMAN UV excision repair protein RAD23 homolog B OS=Homo sapiens OX=9606 GN=RAD23B PE=1 SV=1	1	14	14	11	50.6	50.6	46.5	43.171	409	409	0	152.37	4144300000	30				553	481;739;856;1038;2405;4105;4416;6902;6937;6938;7146;7432;7481;8899	True;True;True;True;True;True;True;True;True;True;True;True;True;True	527;823;955;956;1156;2658;4514;4846;7725;7762;7763;7764;7765;7993;8305;8357;9917	756;757;1186;1389;1390;1391;1392;1709;3829;6411;6957;11127;11128;11180;11181;11182;11183;11508;11953;11954;12030;12031;14186	917;918;1435;1683;1684;1685;1686;1687;1688;2073;4567;7653;8376;13387;13388;13389;13457;13458;13459;13460;13844;14348;14349;14431;14432;14433;14434;14435;17038;17039	918;1435;1684;2073;4567;7653;8376;13388;13457;13459;13844;14348;14434;17039	1071;1072	73;227	-1
P54886	P54886	3	3	3	Delta-1-pyrroline-5-carboxylate synthase;Glutamate 5-kinase;Gamma-glutamyl phosphate reductase	ALDH18A1	sp|P54886|P5CS_HUMAN Delta-1-pyrroline-5-carboxylate synthase OS=Homo sapiens OX=9606 GN=ALDH18A1 PE=1 SV=2	1	3	3	3	3.8	3.8	3.8	87.301	795	795	0	20.208	47818000	3				554	6010;6619;9870	True;True;True	6625;7337;10998	9616;10582;15647	11606;12733;18783	11606;12733;18783	1073	551	-1
P55010	P55010	14	14	14	Eukaryotic translation initiation factor 5	EIF5	sp|P55010|IF5_HUMAN Eukaryotic translation initiation factor 5 OS=Homo sapiens OX=9606 GN=EIF5 PE=1 SV=2	1	14	14	14	38.1	38.1	38.1	49.222	431	431	0	108.96	1856700000	24				555	525;592;1878;3010;3473;5332;6113;7724;7905;8526;9113;9685;9743;10255	True;True;True;True;True;True;True;True;True;True;True;True;True;True	579;658;659;2071;3320;3831;5879;6740;6741;8629;8820;9500;10158;10787;10858;11412	834;969;970;971;972;3013;3014;4739;4740;5461;8526;9771;9772;12429;12677;13561;14503;15354;15446;16186;16187	1016;1184;1185;1186;1187;1188;1189;3623;3624;5682;5683;6544;10266;11779;11780;14902;15172;16196;17408;18413;18532;18533;19385;19386	1016;1185;3624;5683;6544;10266;11780;14902;15172;16196;17408;18413;18532;19385	1074;1075;1076	88;130;275	-1
P55036	P55036	16	16	12	26S proteasome non-ATPase regulatory subunit 4	PSMD4	sp|P55036|PSMD4_HUMAN 26S proteasome non-ATPase regulatory subunit 4 OS=Homo sapiens OX=9606 GN=PSMD4 PE=1 SV=1	1	16	16	12	50.9	50.9	41.1	40.736	377	377	0	193.3	4080200000	32				556	6;2127;4288;4669;5665;6104;6281;6774;6842;6940;7626;8287;9205;9623;9765;9887	True;True;True;True;True;True;True;True;True;True;True;True;True;True;True;True	7;2352;4702;5148;6237;6726;6921;7567;7568;7661;7767;8522;9239;10259;10720;10721;10722;10881;11016	7;8;3424;3425;6706;7461;9078;9752;10009;10905;10906;11046;11185;12259;13220;13221;13222;14642;15263;15264;15265;15266;15267;15268;15475;15476;15669	7;8;9;4115;4116;8040;9015;10953;11757;12037;13135;13136;13137;13302;13462;14704;15797;15798;15799;15800;15801;17587;18311;18312;18313;18314;18315;18316;18317;18563;18564;18565;18805	9;4115;8040;9015;10953;11757;12037;13135;13302;13462;14704;15799;17587;18316;18563;18805	1077;1078;1079;1080	7;16;224;263	-1
P55060;Q7SZC2	P55060	23;9	23;9	23;9	Exportin-2	CSE1L	sp|P55060|XPO2_HUMAN Exportin-2 OS=Homo sapiens OX=9606 GN=CSE1L PE=1 SV=3	2	23	23	23	27.2	27.2	27.2	110.42	971	971;971	0	187.49	955510000	24				557	23;26;559;804;1028;1363;2917;3866;4273;4300;4532;4705;4706;5881;5902;5919;6571;7010;7530;7848;8365;10216;10263	True;True;True;True;True;True;True;True;True;True;True;True;True;True;True;True;True;True;True;True;True;True;True	26;29;614;895;1146;1508;3223;4256;4686;4714;4989;5188;5189;6474;6498;6516;7264;7844;8410;8761;9322;11370;11420	31;34;882;1284;1693;2209;4624;6058;6685;6721;7180;7504;7505;9412;9452;9453;9476;10484;11297;12110;12604;12605;13333;16136;16197	37;40;1073;1551;2051;2660;5558;7254;8015;8059;8650;9061;9062;11368;11417;11418;11419;11444;12630;13596;14532;15093;15094;15939;19327;19398	37;40;1073;1551;2051;2660;5558;7254;8015;8059;8650;9061;9062;11368;11417;11444;12630;13596;14532;15094;15939;19327;19398	1081;1082;1083;1084	1;573;856;857	-1;-1
P55072;Q7ZU99;P46468	P55072;Q7ZU99	32;23;1	32;23;1	32;23;1	Transitional endoplasmic reticulum ATPase	Vcp;VCP;vcp	sp|P55072|TERA_HUMAN Transitional endoplasmic reticulum ATPase OS=Homo sapiens OX=9606 GN=VCP PE=1 SV=4;sp|Q7ZU99|TERA_DANRE Transitional endoplasmic r	4	32	32	32	55.8	55.8	55.8	89.321	806	806;806;806;1229	0	290.59	2695100000	50				558	349;355;375;833;1251;1627;1796;1822;2213;2279;2395;2463;2464;2730;3130;3508;3690;4734;5098;5191;5218;5381;5433;5728;6535;6845;7208;7390;7584;9552;10005;10006	True;True;True;True;True;True;True;True;True;True;True;True;True;True;True;True;True;True;True;True;True;True;True;True;True;True;True;True;True;True;True;True	383;389;411;927;1390;1391;1795;1980;2008;2442;2518;2519;2648;2720;2721;3011;3451;3873;3874;4070;5219;5220;5619;5717;5718;5745;5934;5990;6306;7212;7213;7664;8063;8259;8477;10644;11143;11144	559;560;569;593;1321;2047;2048;2609;2881;2921;3537;3643;3644;3818;3915;3916;3917;4321;4939;5512;5513;5799;7544;7545;8125;8271;8272;8273;8310;8311;8604;8669;8670;9204;9205;10417;10418;11049;11050;11613;11614;11883;11884;12197;15160;15828;15829	685;686;699;726;1590;2480;2481;3136;3472;3513;4235;4359;4360;4556;4669;4670;4671;5174;5916;6599;6600;6601;6931;9107;9108;9784;9950;9951;9952;9991;9992;10357;10358;10433;10434;11141;11142;12555;12556;13305;13306;13307;13308;13972;13973;14271;14272;14273;14274;14626;18195;18978;18979	685;699;726;1590;2480;3136;3472;3513;4235;4360;4556;4669;4670;5174;5916;6600;6931;9107;9784;9951;9991;10358;10433;11142;12555;13307;13973;14272;14626;18195;18978;18979	1085;1086;1087;1088;1089;1090;1091;1092;1093	46;219;332;344;508;550;720;740;757	-1;-1;-1;-1
P55084	P55084	4	4	4	Trifunctional enzyme subunit beta, mitochondrial;3-ketoacyl-CoA thiolase	HADHB	sp|P55084|ECHB_HUMAN Trifunctional enzyme subunit beta, mitochondrial OS=Homo sapiens OX=9606 GN=HADHB PE=1 SV=3	1	4	4	4	13.5	13.5	13.5	51.294	474	474	0	26.074	81308000	3				559	70;1531;2526;2864	True;True;True;True	77;1695;2789;3162	95;2487;4017;4546	111;3002;4789;5458	111;3002;4789;5458	1094	223	-1
P55209	P55209	14	13	13	Nucleosome assembly protein 1-like 1	NAP1L1	sp|P55209|NP1L1_HUMAN Nucleosome assembly protein 1-like 1 OS=Homo sapiens OX=9606 GN=NAP1L1 PE=1 SV=1	1	14	13	13	45	42.5	42.5	45.374	391	391	0	199.98	10943000000	46				560	150;2370;2679;3039;3336;5187;5188;5355;7204;7534;7659;7960;10200;10201	True;True;True;False;True;True;True;True;True;True;True;True;True;True	161;2619;2956;3350;3679;5713;5714;5906;8057;8058;8414;8415;8416;8556;8885;8886;11354;11355	205;3777;3778;4249;4250;4818;4819;4820;5271;8265;8266;8267;8268;8560;8561;8562;8563;8564;8565;11600;11601;11602;11603;11604;12117;12118;12119;12120;12121;12122;12123;12320;12321;12755;12756;12757;12758;16118;16119;16120	239;4510;4511;4512;5092;5093;5094;5095;5788;5789;5790;5791;6335;6336;9944;9945;9946;9947;10304;10305;10306;10307;10308;10309;10310;10311;10312;13953;13954;13955;13956;13957;13958;13959;13960;14542;14543;14544;14545;14546;14547;14548;14781;14782;15252;15253;15254;15255;15256;15257;19308;19309;19310	239;4512;5094;5789;6336;9945;9946;10305;13958;14542;14781;15254;19308;19309	1095;1096;1097;1098	42;43;184;253	-1
P55345	P55345	2	2	2	Protein arginine N-methyltransferase 2	PRMT2	sp|P55345|ANM2_HUMAN Protein arginine N-methyltransferase 2 OS=Homo sapiens OX=9606 GN=PRMT2 PE=1 SV=1	1	2	2	2	4.6	4.6	4.6	49.041	433	433	0	13.015	42514000	2				561	9125;10297	True;True	10172;11460	14528;16250	17447;19456	17447;19456			-1
P55786;A6NEC2	P55786;A6NEC2	4;2	4;2	4;2	Puromycin-sensitive aminopeptidase;Puromycin-sensitive aminopeptidase-like protein	NPEPPS;NPEPPSL1	sp|P55786|PSA_HUMAN Puromycin-sensitive aminopeptidase OS=Homo sapiens OX=9606 GN=NPEPPS PE=1 SV=2;sp|A6NEC2|PSAL_HUMAN Puromycin-sensitive aminopeptidase-like protein OS=Homo sapiens OX=9606 GN=NPEPPSL1 PE=2 SV=3	2	4	4	4	5.1	5.1	5.1	103.28	919	919;478	0	26.121	61783000	2				562	1695;5994;8350;9952	True;True;True;True	1870;6607;9307;11088	2718;9592;13311;15760	3270;11576;15904;18904	3270;11576;15904;18904			-1;-1
P55795	P55795	9	2	2	Heterogeneous nuclear ribonucleoprotein H2	HNRNPH2	sp|P55795|HNRH2_HUMAN Heterogeneous nuclear ribonucleoprotein H2 OS=Homo sapiens OX=9606 GN=HNRNPH2 PE=1 SV=1	1	9	2	2	25.2	7.1	7.1	49.263	449	449	0	15.408	185730000	4				563	792;1412;1997;3437;3979;8461;8799;8800;9494	False;False;True;True;False;False;False;False;False	880;881;1558;1559;2209;3783;3784;4379;9428;9807;9808;10583	1263;1264;1265;1266;2276;2277;2278;2279;3208;3209;5400;5401;6230;6231;13467;13468;13995;13996;15081;15082	1521;1522;1523;1524;1525;2738;2739;2740;2741;2742;3854;3855;6475;6476;7456;7457;7458;16094;16095;16763;16764;18106;18107	1524;2741;3855;6475;7456;16094;16763;16764;18107	731;1099;1100	28;271;315	-1
P55809;Q9BYC2	P55809	20;1	20;1	20;1	Succinyl-CoA:3-ketoacid coenzyme A transferase 1, mitochondrial	OXCT1	sp|P55809|SCOT1_HUMAN Succinyl-CoA:3-ketoacid coenzyme A transferase 1, mitochondrial OS=Homo sapiens OX=9606 GN=OXCT1 PE=1 SV=1	2	20	20	20	53.8	53.8	53.8	56.157	520	520;517	0	261.17	14631000000	68				564	296;316;858;1015;1238;1931;2462;3054;3253;3451;3468;4915;5958;6807;6927;7466;7621;8460;10059;10268	True;True;True;True;True;True;True;True;True;True;True;True;True;True;True;True;True;True;True;True	327;349;958;1132;1375;2133;2718;2719;3366;3587;3588;3589;3801;3821;3822;5417;6568;7616;7617;7751;7752;8341;8516;9427;11201;11202;11426;11427	474;475;510;1395;1677;2028;2029;3109;3110;3911;3912;3913;3914;4837;5115;5116;5117;5118;5119;5120;5121;5420;5421;5422;5447;5448;5449;5450;7818;9542;10969;10970;11164;11165;12007;12008;12252;12253;13466;15912;15913;15914;15915;15916;16204;16205;16206;16207	580;581;582;583;584;628;1692;2035;2459;2460;3745;3746;3747;3748;4663;4664;4665;4666;4667;4668;5809;6125;6126;6127;6128;6129;6130;6131;6132;6496;6497;6498;6499;6500;6501;6502;6530;6531;6532;6533;9407;9408;11515;13203;13204;13205;13206;13207;13435;13436;13437;13438;14407;14408;14696;14697;14698;16092;16093;19072;19073;19074;19075;19076;19077;19405;19406;19407;19408;19409	584;628;1692;2035;2459;3747;4667;5809;6127;6500;6531;9407;11515;13203;13436;14407;14696;16093;19072;19405	1101;1102;1103;1104;1105;1106;1107;1108;1109;1110	111;234;388;398;402;414;423;427;441;513	-1;-1
P55884	P55884	4	4	4	Eukaryotic translation initiation factor 3 subunit B	EIF3B	sp|P55884|EIF3B_HUMAN Eukaryotic translation initiation factor 3 subunit B OS=Homo sapiens OX=9606 GN=EIF3B PE=1 SV=3	1	4	4	4	5.4	5.4	5.4	92.48	814	814	0	28.364	104080000	2				565	3654;7014;7343;9951	True;True;True;True	4032;7848;8208;11087	5748;11302;11812;15759	6875;13602;14189;18903	6875;13602;14189;18903			-1
P56192	P56192	3	3	3	Methionine--tRNA ligase, cytoplasmic	MARS	sp|P56192|SYMC_HUMAN Methionine--tRNA ligase, cytoplasmic OS=Homo sapiens OX=9606 GN=MARS PE=1 SV=2	1	3	3	3	5.8	5.8	5.8	101.11	900	900	0	21.355	17357000	3				566	5531;7880;8893	True;True;True	6093;8793;9911	8804;12642;14179	10593;15133;17031	10593;15133;17031			-1
P56282	P56282	4	4	4	DNA polymerase epsilon subunit 2	POLE2	sp|P56282|DPOE2_HUMAN DNA polymerase epsilon subunit 2 OS=Homo sapiens OX=9606 GN=POLE2 PE=1 SV=2	1	4	4	4	11.8	11.8	11.8	59.536	527	527	0	26.295	68322000	3				567	2894;4220;8858;10383	True;True;True;True	3195;4631;9874;11548	4591;6577;14123;16367	5518;7856;16938;19599	5518;7856;16938;19599			-1
P57764	P57764	2	2	2	Gasdermin-D	GSDMD	sp|P57764|GSDMD_HUMAN Gasdermin-D OS=Homo sapiens OX=9606 GN=GSDMD PE=1 SV=1	1	2	2	2	6.8	6.8	6.8	52.8	484	484	0	13.325	26779000	2				568	2941;9132	True;True	3248;10179	4654;14537	5590;17456	5590;17456			-1
P58004	P58004	1	1	1	Sestrin-2	SESN2	sp|P58004|SESN2_HUMAN Sestrin-2 OS=Homo sapiens OX=9606 GN=SESN2 PE=1 SV=1	1	1	1	1	2.7	2.7	2.7	54.493	480	480	0.0090703	5.8817	11388000	1				569	3529	TRUE	3899	5543	6635	6635			-1
Q13838;Q9Z1N5	Q13838;Q9Z1N5	23;22	23;22	10;9	Spliceosome RNA helicase DDX39B;Spliceosome RNA helicase Ddx39b	DDX39B;Ddx39b	sp|Q13838|DX39B_HUMAN Spliceosome RNA helicase DDX39B OS=Homo sapiens OX=9606 GN=DDX39B PE=1 SV=1;sp|Q9Z1N5|DX39B_MOUSE Spliceosome RNA helicase Ddx39b OS=	3	23	23	10	65.7	65.7	32.9	48.991	428	428;428;428	0	192.7	9953000000	54				571	214;404;983;1178;1659;2132;2692;2856;3374;3626;3804;4417;4452;4828;4890;5040;6321;6662;6861;7604;7646;9251;9739	True;True;True;True;True;True;True;True;True;True;True;True;True;True;True;True;True;True;True;True;True;True;True	236;442;443;1099;1304;1832;2358;2970;3150;3151;3152;3718;4001;4192;4847;4886;5322;5388;5389;5553;6968;7395;7396;7397;7681;8498;8499;8542;10310;10853;10854	314;649;650;651;652;1627;1925;1926;2662;3434;4268;4269;4530;4531;4532;4533;4534;4535;5320;5687;5688;5977;6958;7005;7688;7776;7777;7778;7779;7780;8018;10061;10062;10662;10663;10664;11068;11069;12228;12229;12230;12286;14711;15438;15439;15440	373;797;798;799;800;801;1980;2335;2336;2337;3204;4125;5116;5117;5442;5443;5444;5445;5446;5447;6387;6388;6803;6804;6805;7158;7159;8377;8432;8433;9264;9357;9358;9359;9360;9361;9362;9636;12092;12093;12094;12095;12832;12833;12834;13328;13329;14670;14671;14672;14733;17671;17672;18524;18525;18526	373;801;1980;2337;3204;4125;5117;5442;6387;6803;7158;8377;8432;9264;9360;9636;12094;12833;13329;14670;14733;17672;18525	47;408;409;1112;1113;1114;1115;1116	83;201;207;225;226;243;247;364	-1;-1;-1
P60228;Q1LUA8;Q1E170;P0CN51;P0CN50	P60228;Q1LUA8	13;7;1;1;1	13;7;1;1;1	13;7;1;1;1	Eukaryotic translation initiation factor 3 subunit E;Eukaryotic translation initiation factor 3 subunit E-B	EIF3E;eif3eb	sp|P60228|EIF3E_HUMAN Eukaryotic translation initiation factor 3 subunit E OS=Homo sapiens OX=9606 GN=EIF3E PE=1 SV=1;sp|Q1LUA8|EI3EB_DANRE Eukaryotic translation initiation factor 3 subunit E-B OS=Danio rerio OX=7955 GN=eif3eb PE=3 SV=2	5	13	13	13	34.2	34.2	34.2	52.22	445	445;446;446;463;463	0	78.313	253520000	14				572	233;2437;2926;3899;5366;5578;5742;5999;6586;6665;6840;10127;10384	True;True;True;True;True;True;True;True;True;True;True;True;True	255;2693;3232;4290;5918;6141;6320;6613;7282;7401;7402;7659;11277;11549	337;3875;4634;6109;8582;8878;9225;9601;10504;10668;10669;10670;11044;16018;16368	401;4621;5568;7313;10335;10705;11162;11588;12650;12838;12839;12840;13300;19196;19600	401;4621;5568;7313;10335;10705;11162;11588;12650;12839;13300;19196;19600	1117;1118;1119;1120;1121	55;94;112;362;393	-1;-1;-1;-1;-1
P60484	P60484	6	6	6	Phosphatidylinositol 3,4,5-trisphosphate 3-phosphatase and dual-specificity protein phosphatase PTEN	PTEN	sp|P60484|PTEN_HUMAN Phosphatidylinositol 3,4,5-trisphosphate 3-phosphatase and dual-specificity protein phosphatase PTEN OS=Homo sapiens OX=9606 GN=PTEN PE=1 SV=1	1	6	6	6	18.1	18.1	18.1	47.166	403	403	0	40.069	154350000	4				573	161;2858;4770;4781;6951;10519	True;True;True;True;True;True	174;3156;5258;5271;7780;11697	220;4540;7594;7616;11206;16569	256;5452;9161;9186;13486;19837	256;5452;9161;9186;13486;19837	1122	239	-1
P60709;P63261;P86700;Q562R1;Q9BYX7;Q8ILW9;Q8I4X0	P60709;P63261	21;20;7;4;3;2;2	21;20;7;4;3;2;2	7;6;1;0;0;0;0	Actin, cytoplasmic 1;Actin, cytoplasmic 1, N-terminally processed;Actin, cytoplasmic 2;Actin, cytoplasmic 2, N-terminally processed	Actb;ACTB;ACTG1	sp|P60709|ACTB_HUMAN Actin, cytoplasmic 1 OS=Homo sapiens OX=9606 GN=ACTB PE=1 SV=1;sp|P63261|ACTG_HUMAN Actin, cytoplasmic 2 OS=Homo sapiens OX=9606 GN=ACTG1 PE=1 SV=1	8	21	21	7	70.4	70.4	33.3	41.736	375	375;375;375;192;376;375;376;376	0	200.26	8208400000	45				574	292;859;860;1004;1102;1428;1435;1592;1593;2088;3757;3945;4291;4753;4835;5336;7442;7674;8541;9061;9233	True;True;True;True;True;True;True;True;True;True;True;True;True;True;True;True;True;True;True;True;True	323;959;960;1121;1225;1226;1575;1576;1583;1584;1758;1759;2308;2309;4144;4341;4342;4343;4705;5241;5329;5884;5885;8315;8573;9516;10101;10290	469;1396;1397;1398;1663;1811;1812;2303;2304;2312;2313;2314;2315;2564;2565;3359;3360;5910;6178;6179;6180;6181;6182;6710;7572;7573;7697;7698;8531;8532;8533;8534;11965;11966;12350;13586;13587;14426;14427;14686;14687	575;1693;1694;1695;2021;2205;2206;2775;2776;2785;2786;2787;2788;2789;3085;3086;4041;4042;7079;7398;7399;7400;7401;7402;8045;9138;9139;9140;9273;9274;10271;10272;10273;10274;10275;10276;14360;14361;14812;16226;16227;17309;17310;17636;17637;17638	575;1693;1694;2021;2206;2775;2787;3085;3086;4041;7079;7401;8045;9140;9274;10272;14360;14812;16226;17310;17636	1123;1124;1125;1126;1127;1128;1129;1130;1131	16;44;47;153;190;227;283;305;325	-1;-1;-1;-1;-1;-1;-1;-1
P60842;A5A6N4;Q1DQ20;P0CQ71;P0CQ70;A6R3R5;Q9VHS8;P38919	P60842;A5A6N4	13;12;2;2;2;1;1;1	13;12;2;2;2;1;1;1	7;6;0;0;0;0;0;0	Eukaryotic initiation factor 4A-I	EIF4A1	sp|P60842|IF4A1_HUMAN Eukaryotic initiation factor 4A-I OS=Homo sapiens OX=9606 GN=EIF4A1 PE=1 SV=1;sp|A5A6N4|IF4A1_PANTR Eukaryotic initiation factor 4A-I OS=Pan troglodytes OX=9598 GN=EIF4A1 PE=2 SV=1	8	13	13	7	47.3	47.3	27.6	46.153	406	406;406;398;401;401;385;399;411	0	113.61	1318600000	20				575	815;1195;2140;3213;3303;3361;3733;4928;6013;6149;6594;9648;10035	True;True;True;True;True;True;True;True;True;True;True;True;True	907;1325;1326;2366;3543;3642;3705;4117;5430;6630;6631;6780;6781;7295;7296;7297;10750;11175	1298;1949;1950;3442;5061;5219;5220;5303;5304;5871;7834;7835;9622;9623;9624;9825;9826;9827;10520;10521;10522;10523;15309;15871	1566;2362;2363;4133;6059;6272;6273;6274;6369;6370;7023;9427;9428;11612;11613;11614;11615;11835;11836;11837;12666;12667;12668;12669;18366;19027	1566;2362;4133;6059;6273;6370;7023;9427;11612;11836;12666;18366;19027	1132;1133;1134;1135;1136;1137;1138	121;149;178;187;216;302;306	-1;-1;-1;-1;-1;-1;-1;-1
P61011	P61011	25	25	25	Signal recognition particle 54 kDa protein	SRP54	sp|P61011|SRP54_HUMAN Signal recognition particle 54 kDa protein OS=Homo sapiens OX=9606 GN=SRP54 PE=1 SV=1	1	25	25	25	51.6	51.6	51.6	55.704	504	504	0	215.57	5646100000	48				576	1340;1450;1660;2471;2791;3244;3836;4528;4970;5314;5342;5816;5817;6610;6631;6797;6901;7545;7833;7834;8224;8324;8620;9324;9581	True;True;True;True;True;True;True;True;True;True;True;True;True;True;True;True;True;True;True;True;True;True;True;True;True	1485;1605;1606;1607;1833;2729;3078;3578;4226;4984;4985;5472;5859;5891;6404;6405;6406;7323;7356;7604;7724;8431;8432;8742;8743;8744;8745;9167;9168;9278;9599;10393;10674	2175;2360;2361;2362;2363;2663;3927;4418;4419;5105;6023;7172;7173;7174;7175;7907;8506;8541;9328;9329;9330;10558;10559;10621;10951;11126;12139;12140;12578;12579;12580;12581;12582;12583;12584;13127;13128;13129;13275;13276;13703;14815;15204	2620;2865;2866;2867;2868;3205;4685;5297;5298;6115;7217;8640;8641;8642;8643;8644;8645;9513;10246;10283;10284;11277;11278;11279;11280;12709;12710;12789;13185;13386;14566;14567;15064;15065;15066;15067;15068;15069;15070;15696;15697;15698;15861;15862;15863;15864;15865;16382;16383;17791;18244	2620;2867;3205;4685;5298;6115;7217;8640;9513;10246;10283;11277;11279;12710;12789;13185;13386;14566;15066;15069;15696;15864;16382;17791;18244	1139;1140;1141;1142;1143;1144;1145;1146;1147;1148;1149	31;65;74;105;166;297;332;340;342;351;360	-1
P61158	P61158	6	6	6	Actin-related protein 3	ACTR3	sp|P61158|ARP3_HUMAN Actin-related protein 3 OS=Homo sapiens OX=9606 GN=ACTR3 PE=1 SV=3	1	6	6	6	29.4	29.4	29.4	47.371	418	418	0	50.694	245890000	9				577	218;1541;3673;5634;6022;8913	True;True;True;True;True;True	240;1705;4051;6203;6640;9933	318;319;2497;5772;8955;8956;9634;14204	377;378;3012;6900;10784;10785;10786;11626;17062	377;3012;6900;10784;11626;17062			-1
P61201	P61201	12	12	12	COP9 signalosome complex subunit 2	COPS2	sp|P61201|CSN2_HUMAN COP9 signalosome complex subunit 2 OS=Homo sapiens OX=9606 GN=COPS2 PE=1 SV=1	1	12	12	12	35	35	35	51.596	443	443	0	86.522	776790000	17				578	347;579;2026;4119;4272;6326;6873;7836;8023;8940;9618;10164	True;True;True;True;True;True;True;True;True;True;True;True	381;639;2242;4528;4685;6973;7694;8747;8748;8954;9968;9969;10715;11317	557;944;3263;6434;6435;6684;10067;11083;12586;12587;12850;14253;14254;14255;14256;15256;15257;16067	683;1159;3923;7688;7689;8014;12101;13343;15072;15073;15358;17122;17123;17124;17125;18302;18303;19249	683;1159;3923;7688;8014;12101;13343;15073;15358;17123;18303;19249	1150;1151;1152;1153	88;89;234;338	-1
P61221	P61221	17	17	17	ATP-binding cassette sub-family E member 1	ABCE1	sp|P61221|ABCE1_HUMAN ATP-binding cassette sub-family E member 1 OS=Homo sapiens OX=9606 GN=ABCE1 PE=1 SV=1	1	17	17	17	35.1	35.1	35.1	67.314	599	599	0	134.06	1183700000	20				579	151;382;1068;1972;2569;3575;3661;4043;4370;5750;7199;7207;7266;8991;9194;9208;9566	True;True;True;True;True;True;True;True;True;True;True;True;True;True;True;True;True	162;419;1189;2181;2835;3947;4039;4448;4792;6328;8052;8062;8126;10024;10247;10262;10659	206;602;1759;3172;4075;5604;5756;6325;6845;9236;9237;11593;11594;11612;11706;11707;14323;14324;14625;14648;15183	240;735;2147;3813;4856;6702;6883;7564;8208;11175;11176;13946;13947;13971;14075;14076;17197;17198;17567;17593;18223	240;735;2147;3813;4856;6702;6883;7564;8208;11176;13946;13971;14075;17198;17567;17593;18223	1154	555	-1
P61236	P61236	1	1	1	Protein yippee-like 3	YPEL3	sp|P61236|YPEL3_HUMAN Protein yippee-like 3 OS=Homo sapiens OX=9606 GN=YPEL3 PE=2 SV=1	1	1	1	1	8.4	8.4	8.4	13.608	119	119	0.0069178	5.9941	16840000	1				580	10319	TRUE	11482	16278	19490	19490			-1
P61764	P61764	5	5	5	Syntaxin-binding protein 1	STXBP1	sp|P61764|STXB1_HUMAN Syntaxin-binding protein 1 OS=Homo sapiens OX=9606 GN=STXBP1 PE=1 SV=1	1	5	5	5	9.6	9.6	9.6	67.568	594	594	0	32.388	88518000	4				581	407;1451;3849;4612;8370	True;True;True;True;True	446;1608;4239;5082;9327	656;2364;6040;7370;13339	805;2869;7236;8906;15945	805;2869;7236;8906;15945			-1
P61960	P61960	3	3	3	Ubiquitin-fold modifier 1	UFM1	sp|P61960|UFM1_HUMAN Ubiquitin-fold modifier 1 OS=Homo sapiens OX=9606 GN=UFM1 PE=1 SV=1	1	3	3	3	50.6	50.6	50.6	9.1175	85	85	0	18.487	95190000	3				582	2567;4678;9769	True;True;True	2832;5159;10885	4072;7474;15480	4852;9030;18569	4852;9030;18569			-1
P61978	P61978	19	19	19	Heterogeneous nuclear ribonucleoprotein K	Hnrnpk;HNRNPK	sp|P61978|HNRPK_HUMAN Heterogeneous nuclear ribonucleoprotein K OS=Homo sapiens OX=9606 GN=HNRNPK PE=1 SV=1	2	19	19	19	55.9	55.9	55.9	50.976	463	463;463	0	169.55	4170600000	34				583	711;3239;3573;3622;4097;4303;4318;4334;4438;4439;5512;5839;6830;7044;7182;7735;7736;8652;10030	True;True;True;True;True;True;True;True;True;True;True;True;True;True;True;True;True;True;True	791;3573;3944;3997;4506;4717;4733;4750;4870;4871;6074;6430;7646;7882;8034;8035;8640;8641;8642;9637;11170	1143;5098;5601;5681;6403;6726;6748;6749;6774;6775;6983;6984;8773;8774;9360;9361;11017;11345;11346;11347;11568;11569;12444;12445;12446;13760;13761;15866	1387;6107;6699;6796;6797;7645;8064;8065;8066;8088;8089;8090;8091;8124;8125;8126;8408;8409;10556;10557;11314;11315;11316;13261;13649;13650;13651;13652;13919;13920;14918;14919;14920;16449;16450;19022	1387;6107;6699;6796;7645;8065;8090;8126;8408;8409;10556;11314;13261;13650;13919;14919;14920;16449;19022	1155;1156;1157;1158;1159	27;42;241;242;321	-1;-1
P62191;Q90732;Q55BV5;P40327;P46466	P62191;Q90732	23;18;4;3;2	23;18;4;3;2	23;18;4;3;2	26S protease regulatory subunit 4	PSMC1	sp|P62191|PRS4_HUMAN 26S proteasome regulatory subunit 4 OS=Homo sapiens OX=9606 GN=PSMC1 PE=1 SV=1;sp|Q90732|PRS4_CHICK 26S proteasome regulatory subunit 4 OS=Gallus gallus OX=9031 GN=PSMC1 PE=2 SV=1	5	23	23	23	58.4	58.4	58.4	49.184	440	440;440;439;437;448	0	230.55	10250000000	58				584	356;660;834;1398;2412;4169;4170;4199;4343;4945;4978;5092;5192;6066;6775;7139;7693;8927;9183;9184;9486;9958;10019	True;True;True;True;True;True;True;True;True;True;True;True;True;True;True;True;True;True;True;True;True;True;True	390;391;737;928;1544;2665;2666;4579;4580;4610;4759;4760;5447;5480;5613;5719;6688;7569;7570;7571;7985;7986;8595;9948;9949;10235;10236;10573;10574;10575;11095;11158	570;571;1066;1067;1322;2252;2253;3837;3838;3839;3840;3841;3842;6505;6506;6507;6543;6791;6792;6793;6794;6795;7857;7858;7917;8116;8274;9706;10907;10908;10909;10910;11494;11495;11496;11497;12383;14222;14223;14224;14225;14609;14610;14611;15069;15070;15071;15072;15768;15850	700;701;1291;1292;1591;2706;2707;4575;4576;4577;4578;4579;4580;4581;4582;4583;7764;7765;7766;7767;7768;7817;8144;8145;8146;8147;8148;9453;9454;9523;9775;9953;11711;13138;13139;13140;13141;13142;13830;13831;13832;13833;14854;17081;17082;17083;17084;17085;17086;17541;17542;17543;18093;18094;18095;18096;18097;18912;19003;19004	701;1292;1591;2706;4582;7764;7766;7817;8144;9454;9523;9775;9953;11711;13138;13832;14854;17082;17542;17543;18093;18912;19003	1160;1161;1162;1163;1164;1165;1166;1167;1168	74;85;164;174;214;309;372;385;405	-1;-1;-1;-1;-1
P62258	P62258	1	1	1	14-3-3 protein epsilon	YWHAE	sp|P62258|1433E_HUMAN 14-3-3 protein epsilon OS=Homo sapiens OX=9606 GN=YWHAE PE=1 SV=1	1	1	1	1	7.5	7.5	7.5	29.174	255	255	0.0016103	6.4817	7297900	1				585	37	TRUE	40	46	52	52			-1
P62333	P62333	1	1	1	26S protease regulatory subunit 10B	PSMC6	sp|P62333|PRS10_HUMAN 26S proteasome regulatory subunit 10B OS=Homo sapiens OX=9606 GN=PSMC6 PE=1 SV=1	1	1	1	1	3.1	3.1	3.1	44.172	389	389	0.0023603	6.2211	12694000	1				586	838	TRUE	933	1330	1600	1600			-1
P62495	P62495	20	20	20	Eukaryotic peptide chain release factor subunit 1	ETF1	sp|P62495|ERF1_HUMAN Eukaryotic peptide chain release factor subunit 1 OS=Homo sapiens OX=9606 GN=ETF1 PE=1 SV=3	1	20	20	20	54.7	54.7	54.7	49.03	437	437	0	196.37	5192700000	29				587	2431;2714;2721;2753;2983;3209;4459;4460;5147;5169;6275;8358;8675;9740;9764;9802;9803;10207;10248;10511	True;True;True;True;True;True;True;True;True;True;True;True;True;True;True;True;True;True;True;True	2686;2992;3000;3036;3292;3538;4893;4894;5672;5695;6915;9315;9660;9661;10855;10880;10922;10923;11361;11404;11689	3866;3867;4298;4308;4309;4363;4364;4706;5055;7018;7019;8200;8201;8238;8239;10002;10003;13326;13793;13794;13795;15441;15442;15473;15474;15524;15525;15526;16126;16177;16560;16561	4612;4613;5150;5160;5161;5228;5229;5645;6053;8450;8451;9868;9869;9913;9914;12030;12031;15932;16489;16490;16491;18527;18528;18561;18562;18619;18620;18621;19316;19373;19827;19828;19829	4613;5150;5160;5229;5645;6053;8450;8451;9868;9913;12031;15932;16489;18528;18562;18619;18621;19316;19373;19828	1169;1170	241;372	-1
Q05639;P62631	Q05639;P62631	9;9	2;2	2;2	Elongation factor 1-alpha 2	EEF1A2;Eef1a2	sp|Q05639|EF1A2_HUMAN Elongation factor 1-alpha 2 OS=Homo sapiens OX=9606 GN=EEF1A2 PE=1 SV=1;sp|P62631|EF1A2_MOUSE Elongation factor 1-alpha 2 OS=Mus musculus OX=10090 GN=Eef1a2 PE=1 SV=1	2	9	2	2	30.7	8.6	8.6	50.47	463	463;463	0	13.512	29079000	2				588	1990;2016;4232;6064;7074;7589;8486;8501;10527	True;False;False;False;False;False;False;False;True	2200;2231;4645;6686;7914;8482;9458;9473;11706	3191;3246;3247;6598;9703;11392;12203;13503;13504;13523;16594	3834;3906;3907;7882;7883;11708;13711;13712;14632;16135;16136;16155;19882	3834;3906;7883;11708;13712;14632;16135;16155;19882	1171;1172	102;294	-1;-1
P62826	P62826	4	4	4	GTP-binding nuclear protein Ran	RAN	sp|P62826|RAN_HUMAN GTP-binding nuclear protein Ran OS=Homo sapiens OX=9606 GN=RAN PE=1 SV=3	2	4	4	4	20.8	20.8	20.8	24.423	216	216;216	0	24.809	174310000	2				589	87;6393;7049;9264	True;True;True;True	95;7046;7888;10325	114;10186;11356;14729	135;12268;13667;17690	135;12268;13667;17690			-1;-1
P62937;P0DN26;A0A0B4J2A2;A0A075B759;Q9Y536;F5H284	P62937	4;1;1;1;1;1	4;1;1;1;1;1	4;1;1;1;1;1	Peptidyl-prolyl cis-trans isomerase A;Peptidyl-prolyl cis-trans isomerase A, N-terminally processed	PPIA	sp|P62937|PPIA_HUMAN Peptidyl-prolyl cis-trans isomerase A OS=Homo sapiens OX=9606 GN=PPIA PE=1 SV=2	6	4	4	4	30.9	30.9	30.9	18.012	165	165;164;164;164;164;164	0	22.93	175790000	4				590	4317;4671;9755;9865	True;True;True;True	4731;4732;5150;10871;10991	6746;6747;7463;15462;15463;15639	8086;8087;9017;18549;18550;18774	8086;9017;18550;18774	1173	61	-1;-1;-1;-1;-1;-1
P63010;Q10567;P52303	P63010;Q10567;P52303	6;4;4	6;4;4	6;4;4	AP-2 complex subunit beta;AP-1 complex subunit beta-1	AP2B1;AP1B1;Ap1b1	sp|P63010|AP2B1_HUMAN AP-2 complex subunit beta OS=Homo sapiens OX=9606 GN=AP2B1 PE=1 SV=1;sp|Q10567|AP1B1_HUMAN AP-1 complex subunit beta-1 OS=Homo sapiens OX=9606 GN=AP1B1 PE=1 SV=2;sp|P52303|AP1B1_RAT AP-1 complex subunit beta-1 OS=Rattus norvegicus OX=	3	6	6	6	10	10	10	104.55	937	937;949;949	0	36.732	96386000	6				591	1085;2542;4667;5077;5273;6218	True;True;True;True;True;True	1206;2807;5146;5594;5809;6858	1781;4043;7459;8090;8417;8418;9934	2169;4818;9013;9747;10138;10139;11949	2169;4818;9013;9747;10138;11949			-1;-1;-1
P63104	P63104	3	3	2	14-3-3 protein zeta/delta	YWHAZ	sp|P63104|1433Z_HUMAN 14-3-3 protein zeta/delta OS=Homo sapiens OX=9606 GN=YWHAZ PE=1 SV=1	1	3	3	2	15.9	15.9	12.2	27.745	245	245	0	21.219	22976000	3				592	2273;2816;3353	True;True;True	2512;3104;3697	3635;4452;5294	4351;5337;6360	4351;5337;6360	659	160	-1
P63151;Q4R8L3;Q95LP0;Q00005;Q9Y2T4	P63151	14;3;3;3;3	14;3;3;3;3	11;1;2;1;2	Serine/threonine-protein phosphatase 2A 55 kDa regulatory subunit B alpha isoform	PPP2R2A	sp|P63151|2ABA_HUMAN Serine/threonine-protein phosphatase 2A 55 kDa regulatory subunit B alpha isoform OS=Homo sapiens OX=9606 GN=PPP2R2A PE=1 SV=1	5	14	14	11	50.3	50.3	41.8	51.691	447	447;443;447;443;447	0	142.74	2148700000	20				593	1338;2292;3111;3193;4395;4502;4750;5481;6823;7991;8158;9815;10023;10465	True;True;True;True;True;True;True;True;True;True;True;True;True;True	1483;2534;3431;3518;4820;4956;5237;5238;6039;7639;8919;9098;10937;10938;10939;11162;11639	2173;3663;4916;5021;5022;6901;7140;7567;7568;7569;8724;11010;12802;13038;15554;15555;15556;15854;16496;16497	2618;4379;5893;6019;6020;8287;8600;9133;9134;9135;10495;13254;15308;15593;18653;18654;18655;18656;19009;19756;19757	2618;4379;5893;6019;8287;8600;9134;10495;13254;15308;15593;18655;19009;19756	1174;1175;1176;1177	160;163;222;315	-1;-1;-1;-1;-1
P67809	P67809	4	4	2	Nuclease-sensitive element-binding protein 1	YBX1	sp|P67809|YBOX1_HUMAN Nuclease-sensitive element-binding protein 1 OS=Homo sapiens OX=9606 GN=YBX1 PE=1 SV=3	1	4	4	2	17.6	17.6	13	35.924	324	324	0	39.762	255520000	5				594	1825;1849;3075;6880	True;True;True;True	2011;2039;3391;7703	2924;2970;4866;11098;11099	3517;3575;5839;13358;13359	3517;3575;5839;13359			-1
P68133;P68032;P63267;P62736	P68133;P68032;P63267;P62736	13;13;12;12	1;1;1;1	1;1;1;1	Actin, alpha skeletal muscle;Actin, alpha cardiac muscle 1;Actin, gamma-enteric smooth muscle;Actin, aortic smooth muscle	ACTA1;ACTC1;ACTG2;ACTA2	sp|P68133|ACTS_HUMAN Actin, alpha skeletal muscle OS=Homo sapiens OX=9606 GN=ACTA1 PE=1 SV=1;sp|P68032|ACTC_HUMAN Actin, alpha cardiac muscle 1 OS=Homo sapiens OX=9606 GN=ACTC1 PE=1 SV=1;sp|P63267|ACTH_HUMAN Actin, gamma-enteric smooth muscle OS=Homo sapie	4	13	1	1	31.6	4.2	4.2	42.051	377	377;377;376;377	0	14.622	884800000	4				595	292;859;860;1428;1592;1593;2088;3945;4291;4753;7674;8541;10433	False;False;False;False;False;False;False;False;False;False;False;False;True	323;959;960;1575;1576;1758;1759;2308;2309;4341;4342;4343;4705;5241;8573;9516;11606;11607	469;1396;1397;1398;2303;2304;2564;2565;3359;3360;6178;6179;6180;6181;6182;6710;7572;7573;12350;13586;13587;16448;16449;16450;16451	575;1693;1694;1695;2775;2776;3085;3086;4041;4042;7398;7399;7400;7401;7402;8045;9138;9139;9140;14812;16226;16227;19700;19701;19702;19703	575;1693;1694;2775;3085;3086;4041;7401;8045;9140;14812;16226;19703	1125;1127;1128;1129;1178	46;49;84;192;327	-1;-1;-1;-1
P68104;Q5VTE0;P62630;P10126	P68104;Q5VTE0;P62630;P10126	16;14;14;14	16;14;14;14	9;8;7;7	Elongation factor 1-alpha 1;Putative elongation factor 1-alpha-like 3	EEF1A1;EEF1A1P5;Eef1a1	sp|P68104|EF1A1_HUMAN Elongation factor 1-alpha 1 OS=Homo sapiens OX=9606 GN=EEF1A1 PE=1 SV=1;sp|Q5VTE0|EF1A3_HUMAN Putative elongation factor 1-alpha-like 3 OS=Homo sapiens OX=9606 GN=EEF1A1P5 PE=5 SV=1;sp|P62630|EF1A1_RAT Elongation factor 1-alpha 1 OS=R	4	16	16	9	57.8	57.8	35.7	50.14	462	462;462;462;462	0	169.41	13292000000	47				596	1226;1227;2016;4232;4260;6064;6874;7074;7332;7589;8007;8008;8486;8501;9371;10531	True;True;True;True;True;True;True;True;True;True;True;True;True;True;True;True	1362;1363;2231;4645;4673;6686;7695;7696;7914;8196;8482;8936;8937;8938;8939;9458;9473;10445;10446;11710	2002;2003;2004;2005;2006;2007;3246;3247;6598;6639;6640;9703;11084;11085;11086;11392;11797;12203;12826;12827;12828;12829;12830;12831;13503;13504;13523;14880;14881;14882;14883;16598;16599;16600;16601	2426;2427;2428;2429;2430;2431;2432;2433;2434;2435;2436;3906;3907;7882;7883;7948;7949;11708;13344;13345;13346;13711;13712;14173;14632;15333;15334;15335;15336;15337;15338;15339;16135;16136;16155;17862;17863;17864;17865;17866;17867;17868;17869;19886;19887;19888;19889;19890;19891	2426;2429;3906;7883;7948;11708;13345;13712;14173;14632;15333;15335;16135;16155;17864;19888	1171;1172;1179;1180;1181;1182;1183;1184	102;201;208;276;294;335;404;410	-1;-1;-1;-1
P68363;Q9H853	P68363	33;2	33;2	0;0	Tubulin alpha-1B chain	TUBA1B	sp|P68363|TBA1B_HUMAN Tubulin alpha-1B chain OS=Homo sapiens OX=9606 GN=TUBA1B PE=1 SV=1	2	33	33	0	84.9	84.9	0	50.151	451	451;241	0	323.31	459460000000	470				597	272;843;862;937;1652;1653;1692;1811;1817;1838;2066;2635;2645;3154;3296;4270;5225;5357;5721;6273;6274;7000;7367;7511;7512;7732;7774;8101;8820;8821;9445;9446;10396	True;True;True;True;True;True;True;True;True;True;True;True;True;True;True;True;True;True;True;True;True;True;True;True;True;True;True;True;True;True;True;True;True	300;301;939;940;962;1047;1048;1825;1826;1867;1996;1997;2003;2027;2028;2283;2907;2917;2918;3476;3634;4683;5753;5754;5908;5909;6297;6913;6914;7832;8233;8388;8389;8637;8681;9036;9829;9830;10526;10527;11561;11562	409;410;411;412;413;414;415;416;417;418;419;420;421;422;423;424;425;426;427;428;429;430;431;432;433;434;435;436;437;438;439;440;441;442;1337;1338;1339;1340;1341;1342;1343;1344;1345;1346;1347;1348;1349;1350;1351;1352;1353;1354;1355;1356;1357;1358;1359;1360;1361;1362;1363;1364;1365;1366;1367;1401;1402;1403;1404;1405;1406;1407;1408;1524;1525;1526;1527;1528;1529;1530;1531;1532;1533;1534;1535;1536;153…	487;488;489;490;491;492;493;494;495;496;497;498;499;500;501;502;503;504;505;506;507;508;509;510;511;512;513;514;515;516;517;518;519;520;521;522;523;524;525;526;527;528;529;530;531;532;533;534;535;536;537;538;539;540;541;542;543;544;545;1608;1609;1610;1611;1612;1613;1614;1615;1616;1617;1618;1619;1620;1621;1622;1623;1624;1625;1626;1627;1628;1629;1630;1631;1632;1633;1634;1635;1636;1637;1638;1639;164…	521;1612;1698;1873;3188;3193;3264;3498;3506;3549;3986;4990;5024;5953;6254;7965;10003;10316;11091;12025;12028;13567;14228;14492;14502;14911;14987;15479;16826;16834;18010;18012;19644	14;15;16;17;18;19;20;21	36;154;302;313;377;398;413;425	-1;-1
P68366	P68366	26	3	2	Tubulin alpha-4A chain	TUBA4A	sp|P68366|TBA4A_HUMAN Tubulin alpha-4A chain OS=Homo sapiens OX=9606 GN=TUBA4A PE=1 SV=1	1	26	3	2	60.5	10	7.8	49.924	448	448	0	19.579	212610000	4				598	272;843;861;937;1651;1817;1838;2635;2645;3296;4270;5357;5721;6273;6274;7000;7367;7511;7512;7732;7774;8101;8822;9445;9446;10396	False;False;True;False;True;False;False;False;False;False;False;False;False;False;False;False;False;False;False;False;False;False;True;False;False;False	300;301;939;940;961;1047;1048;1824;2003;2027;2028;2907;2917;2918;3634;4683;5908;5909;6297;6913;6914;7832;8233;8388;8389;8637;8681;9036;9831;10526;10527;11561;11562	409;410;411;412;413;414;415;416;417;418;419;420;421;422;423;424;425;426;427;428;429;430;431;432;433;434;435;436;437;438;439;440;441;442;1337;1338;1339;1340;1341;1342;1343;1344;1345;1346;1347;1348;1349;1350;1351;1352;1353;1354;1355;1356;1357;1358;1359;1360;1361;1362;1363;1364;1365;1366;1367;1399;1400;1524;1525;1526;1527;1528;1529;1530;1531;1532;1533;1534;1535;1536;1537;1538;1539;1540;1541;1542;265…	487;488;489;490;491;492;493;494;495;496;497;498;499;500;501;502;503;504;505;506;507;508;509;510;511;512;513;514;515;516;517;518;519;520;521;522;523;524;525;526;527;528;529;530;531;532;533;534;535;536;537;538;539;540;541;542;543;544;545;1608;1609;1610;1611;1612;1613;1614;1615;1616;1617;1618;1619;1620;1621;1622;1623;1624;1625;1626;1627;1628;1629;1630;1631;1632;1633;1634;1635;1636;1637;1638;1639;164…	521;1612;1696;1873;3186;3506;3549;4990;5024;6254;7965;10316;11091;12025;12028;13567;14228;14492;14502;14911;14987;15479;16835;18010;18012;19644	14;15;16;18;19;21	302;313;377;398;413;425	-1
P68371	P68371	32	32	2	Tubulin beta-4B chain	TUBB4B	sp|P68371|TBB4B_HUMAN Tubulin beta-4B chain OS=Homo sapiens OX=9606 GN=TUBB4B PE=1 SV=1	1	32	32	2	76.9	76.9	3.6	49.83	445	445	0	323.31	517860000000	527				599	565;885;2093;2475;2886;2887;3032;3294;3295;4484;4514;4515;4589;4609;4610;4980;5306;5642;6348;6736;6741;6742;6749;7076;7169;7282;7652;7700;8037;8609;9861;10387	True;True;True;True;True;True;True;True;True;True;True;True;True;True;True;True;True;True;True;True;True;True;True;True;True;True;True;True;True;True;True;True	620;621;985;986;2314;2734;2735;3185;3186;3343;3632;3633;4931;4932;4969;4970;5055;5077;5078;5079;5080;5482;5483;5849;5850;6212;6213;6998;6999;7517;7523;7524;7525;7526;7533;7534;7535;7916;7917;7918;8019;8143;8548;8602;8603;8969;9587;10987;11552	889;890;891;892;893;894;895;896;897;898;899;900;901;1434;1435;1436;1437;1438;1439;1440;1441;1442;1443;1444;1445;1446;3366;3367;3368;3369;3933;3934;3935;3936;3937;3938;3939;3940;3941;3942;3943;3944;3945;4574;4575;4576;4577;4578;4789;4790;4791;4792;4793;4794;4795;4796;4797;4798;4799;4800;4801;4802;4803;4804;4805;4806;4807;5185;5186;5187;5188;5189;5190;5191;5192;5193;5194;5195;5196;5197;5198;5199;52…	1080;1081;1082;1083;1084;1085;1086;1087;1088;1089;1090;1091;1092;1093;1094;1095;1096;1097;1098;1099;1100;1101;1102;1746;1747;1748;1749;1750;1751;1752;1753;1754;1755;1756;1757;1758;1759;1760;1761;1762;1763;1764;1765;1766;1767;1768;4048;4049;4050;4051;4052;4053;4692;4693;4694;4695;4696;4697;4698;4699;4700;4701;4702;4703;4704;4705;4706;4707;4708;4709;4710;5489;5490;5491;5492;5493;5494;5495;5496;5497…	1092;1768;4053;4709;5491;5498;5758;6222;6252;8513;8614;8616;8834;8878;8903;9533;10222;10883;12184;13055;13064;13079;13091;13714;13885;14099;14740;14863;15380;16364;18738;19606	277;278;280;281;282;283;284;287;288;360;362;363;1185	73;164;233;257;267;293;299;300;321;323;330;363;388	-1
Q92769;P70288	Q92769;P70288	11;11	11;11	6;6	Histone deacetylase 2	HDAC2;Hdac2	sp|Q92769|HDAC2_HUMAN Histone deacetylase 2 OS=Homo sapiens OX=9606 GN=HDAC2 PE=1 SV=2;sp|P70288|HDAC2_MOUSE Histone deacetylase 2 OS=Mus musculus OX=10090 GN=Hdac2 PE=1 SV=1	2	11	11	6	29.5	29.5	20.9	55.364	488	488;488	0	90.99	801080000	22				600	1217;5036;5647;6568;6772;7564;8103;8713;9711;9724;10296	True;True;True;True;True;True;True;True;True;True;True	1353;5547;5548;6218;6219;7261;7565;8453;9038;9039;9707;9708;10816;10817;10836;11459	1988;1989;8011;8012;9050;9051;10480;10902;10903;12165;12956;12957;13848;13849;13850;13851;15391;15392;15393;15415;16248;16249	2408;2409;9629;9630;10925;10926;12626;13132;13133;14593;15494;15495;16558;16559;16560;16561;16562;18460;18461;18462;18493;19454;19455	2409;9629;10925;12626;13133;14593;15494;16561;18461;18493;19455	1186;1187;1188;1189;1190;1191;1192;1193;1194	38;52;85;132;250;252;298;351;360	-1;-1
P78344	P78344	5	5	5	Eukaryotic translation initiation factor 4 gamma 2	EIF4G2	sp|P78344|IF4G2_HUMAN Eukaryotic translation initiation factor 4 gamma 2 OS=Homo sapiens OX=9606 GN=EIF4G2 PE=1 SV=1	1	5	5	5	5.8	5.8	5.8	102.36	907	907	0	32.205	109240000	5				602	766;2540;3446;9011;9544	True;True;True;True;True	852;2805;3796;10045;10635	1224;1225;4041;5415;14349;15149	1481;1482;4816;6491;17224;18183	1482;4816;6491;17224;18183			-1
P78347;Q9ESZ8	P78347;Q9ESZ8	7;5	7;5	7;5	General transcription factor II-I	GTF2I;Gtf2i	sp|P78347|GTF2I_HUMAN General transcription factor II-I OS=Homo sapiens OX=9606 GN=GTF2I PE=1 SV=2;sp|Q9ESZ8|GTF2I_MOUSE General transcription factor II-I OS=Mus musculus OX=10090 GN=Gtf2i PE=1 SV=3	2	7	7	7	8.7	8.7	8.7	112.42	998	998;998	0	44.667	245980000	8				603	604;1535;4369;8088;8349;8492;9096	True;True;True;True;True;True;True	676;1699;4791;9022;9306;9464;10139	994;2491;6844;12931;13310;13511;14476	1213;3006;8207;15453;15454;15903;16143;17370	1213;3006;8207;15454;15903;16143;17370			-1;-1
P78356	P78356	6	6	3	Phosphatidylinositol 5-phosphate 4-kinase type-2 beta	PIP4K2B	sp|P78356|PI42B_HUMAN Phosphatidylinositol 5-phosphate 4-kinase type-2 beta OS=Homo sapiens OX=9606 GN=PIP4K2B PE=1 SV=1	1	6	6	3	15.9	15.9	7.2	47.377	416	416	0	45.176	104390000	6				604	222;1453;1631;3816;4350;5667	True;True;True;True;True;True	244;1610;1799;4204;4770;6239	323;2366;2614;5995;6813;9080	382;2871;3142;7185;8169;10955	382;2871;3142;7185;8169;10955	1195	296	-1
P78371	P78371	42	42	42	T-complex protein 1 subunit beta	CCT2	sp|P78371|TCPB_HUMAN T-complex protein 1 subunit beta OS=Homo sapiens OX=9606 GN=CCT2 PE=1 SV=4	1	42	42	42	84.1	84.1	84.1	57.488	535	535	0	323.31	83691000000	214				605	51;756;1067;1740;1763;1795;2002;2928;3107;3581;3829;4259;4278;4396;4397;4411;4957;4959;5001;5002;5257;5305;5572;5573;5683;5696;5746;5920;6341;6680;6961;7421;7519;7602;7769;7798;8178;9140;9186;9187;9691;9826	True;True;True;True;True;True;True;True;True;True;True;True;True;True;True;True;True;True;True;True;True;True;True;True;True;True;True;True;True;True;True;True;True;True;True;True;True;True;True;True;True;True	55;56;841;1187;1188;1918;1943;1978;1979;2216;2217;3234;3235;3427;3955;4219;4672;4691;4821;4822;4823;4824;4841;5459;5461;5505;5506;5788;5848;6135;6136;6256;6257;6270;6324;6517;6991;7425;7426;7791;8293;8294;8396;8397;8496;8676;8707;9120;10187;10188;10189;10238;10239;10793;10794;10950	66;67;68;69;1209;1210;1211;1753;1754;1755;1756;1757;1758;2799;2833;2834;2835;2836;2879;2880;3221;3222;3223;3224;3225;3226;3227;4636;4637;4638;4639;4640;4641;4910;4911;4912;5615;5616;6014;6015;6638;6691;6692;6902;6903;6904;6905;6906;6907;6908;6952;7885;7887;7888;7953;7954;7955;7956;7957;8366;8367;8368;8369;8370;8371;8372;8473;8868;8869;8870;8871;9102;9103;9122;9123;9124;9125;9229;9230;9231;9477;94…	74;75;76;77;78;79;80;1460;1461;1462;1463;1464;2140;2141;2142;2143;2144;2145;2146;3371;3418;3419;3420;3421;3422;3469;3470;3471;3871;3872;3873;3874;3875;3876;3877;3878;3879;3880;3881;3882;3883;3884;3885;3886;5570;5571;5572;5573;5574;5575;5576;5886;5887;5888;5889;6714;6715;6716;7206;7207;7208;7209;7946;7947;8021;8022;8023;8288;8289;8290;8291;8292;8293;8294;8295;8296;8297;8371;9485;9487;9488;9489;956…	75;1463;2146;3371;3422;3471;3881;5575;5888;6715;7206;7946;8023;8289;8296;8371;9485;9488;9566;9569;10056;10199;10687;10693;10979;11008;11167;11446;12132;12885;13502;14335;14511;14658;14978;15023;15626;17470;17545;17547;18422;18683	1196;1197;1198;1199;1200;1201;1202;1203;1204;1205;1206;1207	62;87;160;244;310;353;415;417;436;445;480;488	-1
P78527;P97313;Q8WN22	P78527	53;12;11	53;12;11	53;12;11	DNA-dependent protein kinase catalytic subunit	PRKDC	sp|P78527|PRKDC_HUMAN DNA-dependent protein kinase catalytic subunit OS=Homo sapiens OX=9606 GN=PRKDC PE=1 SV=3	3	53	53	53	15	15	15	469.08	4128	4128;4128;4144	0	323.31	2040600000	61				606	65;644;692;952;1093;1486;1513;1532;1625;1709;1814;2034;2060;2197;2852;3448;3544;3742;3788;3791;3916;3972;4228;4910;5047;5235;5303;5544;5601;5768;5791;5853;5863;5869;5978;6202;6385;6483;6521;6761;6859;6896;6968;7057;7513;7910;8164;8172;8251;8684;9400;9622;10202	True;True;True;True;True;True;True;True;True;True;True;True;True;True;True;True;True;True;True;True;True;True;True;True;True;True;True;True;True;True;True;True;True;True;True;True;True;True;True;True;True;True;True;True;True;True;True;True;True;True;True;True;True	72;721;772;1065;1215;1646;1676;1677;1696;1793;1885;2000;2250;2276;2425;3144;3145;3798;3915;4128;4176;4179;4309;4370;4641;5412;5561;5765;5846;6106;6164;6349;6373;6444;6455;6456;6462;6591;6841;6842;7038;7143;7192;7193;7550;7551;7679;7719;7799;7896;8390;8826;8827;9105;9113;9195;9672;10478;10719;11356	90;1047;1116;1573;1793;2422;2459;2460;2488;2607;2738;2911;3273;3307;3519;4523;4524;5417;5563;5886;5958;5962;6131;6214;6594;7813;8031;8032;8338;8471;8823;8907;9264;9291;9377;9378;9390;9391;9398;9569;9904;9905;10173;10319;10384;10385;10884;10885;11066;11120;11231;11365;12085;12683;12684;13045;13054;13165;13806;14925;15262;16121	105;106;1269;1353;1920;2182;2931;2971;2972;3003;3134;3292;3503;3933;3970;4217;5433;5434;5435;5436;6493;6657;7046;7135;7139;7337;7439;7878;9402;9649;9650;10022;10197;10622;10734;11205;11235;11332;11333;11345;11346;11354;11543;11917;11918;12255;12426;12499;12500;13114;13115;13326;13380;13516;13676;14504;15178;15179;15600;15609;15738;16503;17921;18310;19311	105;1269;1353;1920;2182;2931;2971;3003;3134;3292;3503;3933;3970;4217;5433;6493;6657;7046;7135;7139;7337;7439;7878;9402;9650;10022;10197;10622;10734;11205;11235;11332;11345;11354;11543;11917;12255;12426;12499;13114;13326;13380;13516;13676;14504;15178;15600;15609;15738;16503;17921;18310;19311	1208;1209;1210;1211;1212;1213;1214;1215;1216;1217;1218;1219	238;1643;2085;2094;2220;2379;3665;3687;3856;3858;3890;4002	-1;-1;-1
P80303	P80303	5	4	4	Nucleobindin-2;Nesfatin-1	NUCB2	sp|P80303|NUCB2_HUMAN Nucleobindin-2 OS=Homo sapiens OX=9606 GN=NUCB2 PE=1 SV=3	1	5	4	4	13.6	11.7	11.7	50.222	420	420	0	27.141	86174000	3				607	5386;5463;6428;8852;9837	True;True;True;False;True	5939;6021;7084;9868;10961	8610;8705;10245;14116;15589	10364;10471;12340;16931;18704	10364;10471;12340;16931;18704	1220	130	-1
P80404	P80404	1	1	1	4-aminobutyrate aminotransferase, mitochondrial	ABAT	sp|P80404|GABT_HUMAN 4-aminobutyrate aminotransferase, mitochondrial OS=Homo sapiens OX=9606 GN=ABAT PE=1 SV=3	1	1	1	1	2.8	2.8	2.8	56.438	500	500	0.0016	6.4277	16009000	1				608	3641	TRUE	4017	5722	6844	6844			-1
P82970	P82970	2	2	2	High mobility group nucleosome-binding domain-containing protein 5	HMGN5	sp|P82970|HMGN5_HUMAN High mobility group nucleosome-binding domain-containing protein 5 OS=Homo sapiens OX=9606 GN=HMGN5 PE=1 SV=1	1	2	2	2	8.9	8.9	8.9	31.524	282	282	0	11.102	31251000	2				609	1897;6197	True;True	2097;6836	3065;9893;9894	3700;11904;11905	3700;11904	1221	26	-1
P83436	P83436	2	2	2	Conserved oligomeric Golgi complex subunit 7	COG7	sp|P83436|COG7_HUMAN Conserved oligomeric Golgi complex subunit 7 OS=Homo sapiens OX=9606 GN=COG7 PE=1 SV=1	1	2	2	2	3.4	3.4	3.4	86.343	770	770	0	12.648	27820000	2				610	5795;10514	True;True	6377;11692	9295;16564	11239;19832	11239;19832			-1
P84022;O15198	P84022	9;3	3;0	3;0	Mothers against decapentaplegic homolog 3	SMAD3	sp|P84022|SMAD3_HUMAN Mothers against decapentaplegic homolog 3 OS=Homo sapiens OX=9606 GN=SMAD3 PE=1 SV=1	2	9	3	3	21.2	7.8	7.8	48.08	425	425;467	0	17.5	74430000	3				611	402;1152;2613;4831;4914;8412;9372;9686;10291	True;False;False;False;False;True;False;True;False	440;1277;2883;5325;5416;9375;10447;10788;11454	647;1887;1888;4142;7691;7692;7817;13404;14884;14885;15355;16243	795;2293;2294;4945;9267;9268;9406;16022;17870;17871;18414;19449	795;2294;4945;9268;9406;16022;17871;18414;19449	1222	414	-1;-1
P86791;P86790	P86791;P86790	8;8	8;8	8;8	Vacuolar fusion protein CCZ1 homolog;Vacuolar fusion protein CCZ1 homolog B	CCZ1;CCZ1B	sp|P86791|CCZ1_HUMAN Vacuolar fusion protein CCZ1 homolog OS=Homo sapiens OX=9606 GN=CCZ1 PE=1 SV=1;sp|P86790|CCZ1B_HUMAN Vacuolar fusion protein CCZ1 homolog B OS=Homo sapiens OX=9606 GN=CCZ1B PE=1 SV=1	2	8	8	8	20.1	20.1	20.1	55.866	482	482;482	0	59.981	411360000	8				612	3;212;1218;2779;4381;6844;10097;10385	True;True;True;True;True;True;True;True	3;233;234;1354;3064;3065;4803;7663;11242;11550	3;311;312;1990;4402;4403;6877;11048;15973;16369	3;370;371;2410;5281;5282;8256;13304;19149;19601	3;370;2410;5281;8256;13304;19149;19601	1223;1224	272;384	-1;-1
Q9UN86;P97379	Q9UN86;P97379	3;3	3;3	2;2	Ras GTPase-activating protein-binding protein 2	G3BP2;G3bp2	sp|Q9UN86|G3BP2_HUMAN Ras GTPase-activating protein-binding protein 2 OS=Homo sapiens OX=9606 GN=G3BP2 PE=1 SV=2;sp|P97379|G3BP2_MOUSE Ras GTPase-activating protein-binding protein 2 OS=Mus musculus OX=10090 GN=G3bp2 PE=1 SV=2	2	3	3	2	10.6	10.6	8.1	54.12	482	482;482	0	19.823	65883000	3				613	6067;9710;10428	True;True;True	6689;10815;11601	9707;15390;16442	11712;18459;19694	11712;18459;19694	1225	3	-1;-1
P98082;P98078;O88797	P98082;P98078;O88797	8;5;5	8;5;5	8;5;5	Disabled homolog 2	DAB2;Dab2	sp|P98082|DAB2_HUMAN Disabled homolog 2 OS=Homo sapiens OX=9606 GN=DAB2 PE=1 SV=3;sp|P98078|DAB2_MOUSE Disabled homolog 2 OS=Mus musculus OX=10090 GN=Dab2 PE=1 SV=2;sp|O88797|DAB2_RAT Disabled homolog 2 OS=Rattus norvegicus OX=10116 GN=Dab2 PE=1 SV=1	3	8	8	8	15.2	15.2	15.2	82.447	770	770;766;768	0	62.092	590890000	10				614	246;1113;1308;1377;8633;8761;8772;9447	True;True;True;True;True;True;True;True	272;1237;1451;1523;9612;9762;9775;10528	369;370;1829;2129;2228;13723;13934;13949;13950;15004	442;443;2226;2569;2682;16408;16687;16707;16708;18013	442;2226;2569;2682;16408;16687;16707;18013			-1;-1;-1
P98170	P98170	6	6	6	E3 ubiquitin-protein ligase XIAP	XIAP	sp|P98170|XIAP_HUMAN E3 ubiquitin-protein ligase XIAP OS=Homo sapiens OX=9606 GN=XIAP PE=1 SV=2	1	6	6	6	17.7	17.7	17.7	56.684	497	497	0	40.558	109590000	5				615	294;1249;6929;7690;8163;8692	True;True;True;True;True;True	325;1388;7754;8592;9104;9681	471;2045;11167;12380;13044;13815	577;2477;2478;13440;14851;15599;16513	577;2478;13440;14851;15599;16513	1226	375	-1
Q00013	Q00013	15	15	15	55 kDa erythrocyte membrane protein	MPP1	sp|Q00013|EM55_HUMAN 55 kDa erythrocyte membrane protein OS=Homo sapiens OX=9606 GN=MPP1 PE=1 SV=2	1	15	15	15	43.6	43.6	43.6	52.296	466	466	0	123.74	1096900000	22				616	2386;2552;2601;2691;3971;4392;4837;6025;6839;8382;8579;8916;9244;9555;9927	True;True;True;True;True;True;True;True;True;True;True;True;True;True;True	2637;2817;2869;2969;4369;4816;4817;5332;6643;6644;7658;9343;9555;9936;10302;10303;10647;11059	3799;4056;4125;4267;6212;6213;6895;6896;6897;7703;9638;9639;9640;11043;13366;13635;14208;14699;14700;15164;15724	4533;4833;4926;5115;7436;7437;7438;8281;8282;8283;9279;11630;11631;11632;13299;15977;16282;17066;17651;17652;17653;18199;18865	4533;4833;4926;5115;7438;8281;9279;11632;13299;15977;16282;17066;17651;18199;18865	1227;1228;1229;1230;1231	104;161;163;231;339	-1
Q00610;P53675	Q00610	13;2	13;2	13;2	Clathrin heavy chain 1	CLTC	sp|Q00610|CLH1_HUMAN Clathrin heavy chain 1 OS=Homo sapiens OX=9606 GN=CLTC PE=1 SV=5	2	13	13	13	11.2	11.2	11.2	191.61	1675	1675;1640	0	103.74	297500000	11				617	2029;3795;4618;4892;5295;5413;5646;8523;9031;9229;9482;9556;10131	True;True;True;True;True;True;True;True;True;True;True;True;True	2245;4183;5089;5391;5833;5969;6217;9497;10068;10286;10569;10648;11281	3267;5966;7381;7782;8450;8647;9049;13556;14385;14680;15064;15165;16022	3927;7144;8919;9364;10172;10408;10924;16190;17267;17629;18087;18200;19200	3927;7144;8919;9364;10172;10408;10924;16190;17267;17629;18087;18200;19200			-1;-1
Q00839	Q00839	10	10	10	Heterogeneous nuclear ribonucleoprotein U	HNRNPU	sp|Q00839|HNRPU_HUMAN Heterogeneous nuclear ribonucleoprotein U OS=Homo sapiens OX=9606 GN=HNRNPU PE=1 SV=6	1	10	10	10	18.5	18.5	18.5	90.583	825	825	0	76.342	375170000	10				618	2124;2634;3487;3735;4814;6200;6529;6922;8622;10418	True;True;True;True;True;True;True;True;True;True	2349;2906;3850;4119;5307;6839;7203;7746;9601;11588	3420;4172;5483;5873;7671;9897;10400;11158;13706;16427	4110;4981;6568;7025;9245;11908;12533;13427;16386;19677	4110;4981;6568;7025;9245;11908;12533;13427;16386;19677	1232;1233;1234	313;534;593	-1
Q01518	Q01518	27	27	26	Adenylyl cyclase-associated protein 1	CAP1	sp|Q01518|CAP1_HUMAN Adenylyl cyclase-associated protein 1 OS=Homo sapiens OX=9606 GN=CAP1 PE=1 SV=5	1	27	27	26	62.3	62.3	60.6	51.901	475	475	0	263.69	23790000000	77				619	160;279;517;1020;1925;2061;2266;2322;3766;4506;4507;4863;4864;5004;5410;5508;6205;6432;7161;7288;8041;8398;8635;8920;9356;9814;10152	True;True;True;True;True;True;True;True;True;True;True;True;True;True;True;True;True;True;True;True;True;True;True;True;True;True;True	172;173;309;566;1137;2127;2277;2501;2502;2503;2567;4153;4154;4960;4961;5359;5360;5508;5965;5966;6066;6067;6845;7089;8011;8149;8973;9360;9361;9614;9940;10430;10936;11304	218;219;451;814;815;1683;3101;3102;3103;3308;3620;3621;3622;3623;3624;3710;5922;5923;5924;5925;5926;7144;7145;7737;7738;7739;7960;8640;8641;8642;8643;8644;8757;8758;8759;8760;8761;9910;9911;9912;9913;9914;9915;9916;9917;10251;11533;11735;12874;13386;13387;13388;13389;13725;13726;13727;14213;14860;14861;15553;16046	254;255;556;557;982;983;984;2041;3737;3738;3739;3971;4333;4334;4335;4336;4337;4338;4339;4437;7097;7098;7099;7100;7101;8604;8605;9314;9315;9316;9317;9573;10398;10399;10400;10401;10402;10403;10404;10530;10531;10532;10533;10534;10535;10536;10537;11924;11925;11926;11927;11928;11929;11930;11931;12347;12348;13870;13871;14107;15392;15997;15998;15999;16000;16001;16002;16003;16004;16005;16006;16410;16411;…	255;556;983;2041;3738;3971;4333;4437;7098;8604;8605;9314;9317;9573;10403;10536;11925;12347;13870;14107;15392;15998;16412;17072;17842;18652;19225	1235;1236;1237;1238;1239;1240;1241	4;27;75;146;157;162;437	-1
Q01581;P54869;P54868	Q01581	31;1;1	31;1;1	31;1;1	Hydroxymethylglutaryl-CoA synthase, cytoplasmic	HMGCS1	sp|Q01581|HMCS1_HUMAN Hydroxymethylglutaryl-CoA synthase, cytoplasmic OS=Homo sapiens OX=9606 GN=HMGCS1 PE=1 SV=2	3	31	31	31	82.1	82.1	82.1	57.293	520	520;508;508	0	322.83	46894000000	117				620	753;765;1024;1192;1335;1637;1829;1847;1991;3646;4258;4262;4663;4958;5417;5418;5458;6028;6224;6600;6601;6675;7094;7160;7302;7364;7759;8771;9965;10192;10493	True;True;True;True;True;True;True;True;True;True;True;True;True;True;True;True;True;True;True;True;True;True;True;True;True;True;True;True;True;True;True	838;851;1142;1321;1322;1480;1805;2015;2016;2017;2037;2201;2202;4022;4023;4024;4671;4675;5142;5460;5974;5975;6016;6648;6864;7305;7306;7307;7308;7309;7310;7418;7419;7937;8010;8164;8230;8665;9773;9774;11102;11345;11667	1205;1223;1688;1945;1946;2168;2169;2621;2929;2930;2931;2932;2933;2934;2935;2936;2968;3192;3193;3194;3195;3196;3197;5728;5729;5730;5731;5732;5733;5734;5735;5736;5737;5738;6635;6636;6637;6642;7455;7886;8652;8653;8654;8700;9646;9942;10531;10532;10533;10534;10535;10536;10537;10538;10539;10540;10541;10542;10693;10694;10695;10696;11425;11531;11532;11752;11753;11838;11839;11840;11841;12478;12479;12480;1…	1456;1479;1480;2046;2356;2357;2358;2359;2613;2614;3149;3522;3523;3524;3525;3526;3527;3528;3529;3530;3531;3532;3533;3534;3535;3572;3573;3835;3836;3837;3838;3839;3840;3841;3842;6850;6851;6852;6853;6854;6855;6856;6857;6858;6859;6860;6861;6862;6863;7937;7938;7939;7940;7941;7942;7943;7944;7945;7952;9008;9486;10414;10415;10416;10417;10418;10465;11639;11957;11958;12677;12678;12679;12680;12681;12682;1268…	1456;1480;2046;2359;2614;3149;3533;3573;3841;6857;7941;7952;9008;9486;10415;10417;10465;11639;11957;12678;12683;12867;13756;13869;14126;14223;14956;16702;18920;19294;19797	1242;1243;1244;1245;1246;1247;1248;1249;1250	56;70;77;198;209;261;278;344;427	-1;-1;-1
Q02241;E9Q5G3	Q02241;E9Q5G3	2;1	2;1	2;1	Kinesin-like protein KIF23	KIF23;Kif23	sp|Q02241|KIF23_HUMAN Kinesin-like protein KIF23 OS=Homo sapiens OX=9606 GN=KIF23 PE=1 SV=3;sp|E9Q5G3|KIF23_MOUSE Kinesin-like protein KIF23 OS=Mus musculus OX=10090 GN=Kif23 PE=1 SV=1	2	2	2	2	3.6	3.6	3.6	110.06	960	960;953	0	13.029	48999000	2				621	2161;6413	True;True	2388;7068	3471;10215	4162;12304	4162;12304			-1;-1
Q02252	Q02252	22	22	22	Methylmalonate-semialdehyde dehydrogenase [acylating], mitochondrial	ALDH6A1	sp|Q02252|MMSA_HUMAN Methylmalonate-semialdehyde dehydrogenase [acylating], mitochondrial OS=Homo sapiens OX=9606 GN=ALDH6A1 PE=1 SV=2	1	22	22	22	53.5	53.5	53.5	57.839	535	535	0	188.61	4834100000	34				622	210;258;291;396;1000;1858;1948;2306;3444;5184;5726;5890;6947;6948;7455;7899;8857;9729;9787;10124;10134;10186	True;True;True;True;True;True;True;True;True;True;True;True;True;True;True;True;True;True;True;True;True;True	230;231;285;322;434;1116;1117;2048;2049;2154;2548;3792;3793;3794;5710;6304;6484;7775;7776;7777;8328;8814;9873;10842;10905;10906;11274;11284;11339	308;309;387;468;638;1658;1659;2982;2983;2984;3135;3682;3683;5410;5411;5412;5413;8261;9202;9423;9424;9425;11196;11197;11198;11199;11200;11984;12667;12668;12669;14122;15423;15424;15505;15506;16015;16025;16097	367;368;463;574;785;2016;2017;3590;3591;3592;3774;4405;4406;6486;6487;6488;6489;9940;11139;11379;11380;11381;13475;13476;13477;13478;13479;14380;15161;15162;15163;15164;16937;18505;18506;18597;18598;19193;19203;19287	367;463;574;785;2017;3590;3774;4405;6488;9940;11139;11380;13475;13478;14380;15161;16937;18505;18597;19193;19203;19287	1251;1252;1253;1254;1255;1256;1257;1258;1259;1260	79;155;156;160;219;293;318;481;530;533	-1
Q02318	Q02318	2	2	2	Sterol 26-hydroxylase, mitochondrial	CYP27A1	sp|Q02318|CP27A_HUMAN Sterol 26-hydroxylase, mitochondrial OS=Homo sapiens OX=9606 GN=CYP27A1 PE=1 SV=1	1	2	2	2	3.8	3.8	3.8	60.234	531	531	0	11.075	26988000	0				623	799;9453	True;True	889;10534	1277;15022	1544;18043	1544;18043			-1
Q02790;Q9TRY0;P0CP97;P0CP96	Q02790	38;14;1;1	38;14;1;1	38;14;1;1	Peptidyl-prolyl cis-trans isomerase FKBP4;Peptidyl-prolyl cis-trans isomerase FKBP4, N-terminally processed	FKBP4	sp|Q02790|FKBP4_HUMAN Peptidyl-prolyl cis-trans isomerase FKBP4 OS=Homo sapiens OX=9606 GN=FKBP4 PE=1 SV=3	4	38	38	38	79.3	79.3	79.3	51.804	459	459;459;141;141	0	323.31	61524000000	124				624	181;182;414;462;794;919;1329;1333;2001;2111;2416;2654;2655;2678;2909;2935;2936;3158;3162;3171;3174;4737;4972;5029;5291;5452;6099;6453;7363;7405;7418;7671;8294;8576;9000;9420;9434;9671	True;True;True;True;True;True;True;True;True;True;True;True;True;True;True;True;True;True;True;True;True;True;True;True;True;True;True;True;True;True;True;True;True;True;True;True;True;True	195;196;197;198;453;454;508;883;884;1026;1027;1474;1478;2213;2214;2215;2334;2670;2671;2928;2929;2955;3211;3242;3243;3480;3484;3494;3497;5223;5474;5534;5535;5828;5829;6010;6721;7110;7111;8229;8275;8290;8569;9246;9552;10033;10498;10513;10773	246;247;248;249;250;251;252;253;663;664;733;1269;1270;1271;1496;1497;1498;2160;2161;2166;3216;3217;3218;3219;3220;3400;3401;3846;3847;4213;4214;4245;4246;4247;4248;4610;4648;4649;4971;4972;4976;4977;4978;4979;4990;4991;4992;4993;4996;4997;4998;7550;7551;7909;7910;7995;7996;7997;8441;8442;8443;8444;8445;8446;8692;9746;9747;10276;10277;10278;11837;11911;11933;12342;12343;12344;13229;13630;14336;149…	284;285;286;287;288;289;290;291;292;293;812;813;886;887;1532;1533;1534;1535;1536;1820;1821;1822;1823;2604;2605;2606;2611;3865;3866;3867;3868;3869;3870;4087;4088;4089;4090;4587;4588;4589;5047;5048;5049;5050;5083;5084;5085;5086;5087;5088;5089;5090;5091;5537;5538;5539;5540;5541;5542;5583;5584;5958;5959;5963;5964;5965;5966;5979;5980;5981;5982;5983;5984;5989;5990;5991;5992;5993;5994;9113;9114;9115;911…	288;293;812;887;1532;1823;2604;2611;3868;4088;4587;5047;5050;5084;5541;5583;5584;5959;5965;5982;5989;9114;9515;9613;10164;10456;11752;12376;14217;14303;14327;14806;15808;16277;17210;17946;17966;18393	1261;1262;1263;1264;1265;1266;1267;1268;1269	6;20;46;48;97;261;327;414;440	-1;-1;-1;-1
Q02818	Q02818	12	12	11	Nucleobindin-1	NUCB1	sp|Q02818|NUCB1_HUMAN Nucleobindin-1 OS=Homo sapiens OX=9606 GN=NUCB1 PE=1 SV=4	1	12	12	11	34.5	34.5	32.8	53.879	461	461	0	87.96	756540000	17				625	624;1349;1366;1921;2217;6095;6252;6427;6531;8852;9767;10376	True;True;True;True;True;True;True;True;True;True;True;True	700;1494;1511;2123;2446;2447;6717;6892;7083;7206;9868;10883;11541	1023;1024;2188;2189;2213;3096;3542;3543;3544;9741;9976;10243;10244;10404;10405;14116;15478;16357	1242;1243;2634;2635;2666;2667;3731;4241;4242;4243;11746;11999;12337;12338;12339;12537;12538;16931;18567;19585	1243;2635;2666;3731;4241;11746;11999;12338;12537;16931;18567;19585	1270;1271;1272	119;338;396	-1
Q04206;Q04207	Q04206;Q04207	2;1	2;1	2;1	Transcription factor p65	RELA;Rela	sp|Q04206|TF65_HUMAN Transcription factor p65 OS=Homo sapiens OX=9606 GN=RELA PE=1 SV=2;sp|Q04207|TF65_MOUSE Transcription factor p65 OS=Mus musculus OX=10090 GN=Rela PE=1 SV=1	2	2	2	2	4.9	4.9	4.9	60.218	551	551;549	0	13.104	37300000	1				626	6073;8977	True;True	6695;10010	9715;14308	11720;17180	11720;17180			-1;-1
Q04446	Q04446	15	15	15	1,4-alpha-glucan-branching enzyme	GBE1	sp|Q04446|GLGB_HUMAN 1,4-alpha-glucan-branching enzyme OS=Homo sapiens OX=9606 GN=GBE1 PE=1 SV=3	1	15	15	15	30.1	30.1	30.1	80.473	702	702	0	110.16	379910000	16				627	84;986;1130;1953;3644;3734;4719;4763;5259;7154;7447;9212;10115;10171;10292	True;True;True;True;True;True;True;True;True;True;True;True;True;True;True	92;1102;1254;2159;4020;4118;5203;5251;5790;8002;8320;10266;11264;11324;11455	111;1631;1851;3140;3141;5725;5872;7522;7587;8374;11522;11971;14652;16004;16076;16244	130;1984;2252;3779;3780;6847;7024;9084;9154;10061;13859;14366;17597;19182;19264;19450	130;1984;2252;3779;6847;7024;9084;9154;10061;13859;14366;17597;19182;19264;19450	1273;1274;1275	5;302;437	-1
Q04637;P41110	Q04637;P41110	13;7	13;7	13;7	Eukaryotic translation initiation factor 4 gamma 1	EIF4G1	sp|Q04637|IF4G1_HUMAN Eukaryotic translation initiation factor 4 gamma 1 OS=Homo sapiens OX=9606 GN=EIF4G1 PE=1 SV=4;sp|P41110|IF4G1_RABIT Eukaryotic translation initiation factor 4 gamma 1 OS=Oryctolagus cuniculus OX=9986 GN=EIF4G1 PE=1 SV=1	2	13	13	13	10.8	10.8	10.8	175.49	1599	1599;1402	0	94.575	636570000	17				628	67;379;1714;1818;2089;3435;3682;4673;6588;9325;9379;9386;10343	True;True;True;True;True;True;True;True;True;True;True;True;True	74;415;416;1891;2004;2310;3781;4061;5152;7285;7286;10394;10455;10462;11506	92;597;598;599;2745;2915;3361;5398;5785;7465;10507;10508;10509;14816;14895;14902;16315	108;730;731;732;3299;3507;4043;6472;6916;9019;12653;12654;12655;17792;17881;17888;17889;19537	108;732;3299;3507;4043;6472;6916;9019;12653;17792;17881;17888;19537	1276;1277	1259;1544	-1;-1
Q04912	Q04912	1	1	1	Macrophage-stimulating protein receptor;Macrophage-stimulating protein receptor alpha chain;Macrophage-stimulating protein receptor beta chain	MST1R	sp|Q04912|RON_HUMAN Macrophage-stimulating protein receptor OS=Homo sapiens OX=9606 GN=MST1R PE=1 SV=3	1	1	1	1	1.1	1.1	1.1	152.24	1400	1400	1	-2	66462000	1	+			629	6082	TRUE	6704	9724	11729	11729	1278	1254	-1
Q05086	Q05086	5	5	5	Ubiquitin-protein ligase E3A	UBE3A	sp|Q05086|UBE3A_HUMAN Ubiquitin-protein ligase E3A OS=Homo sapiens OX=9606 GN=UBE3A PE=1 SV=4	1	5	5	5	6.5	6.5	6.5	100.69	875	875	0	32.767	166470000	4				631	1669;2378;7064;9316;9414	True;True;True;True;True	1842;2628;7903;10383;10492	2675;3790;11372;14803;14942	3218;4524;13683;17778;17939	3218;4524;13683;17778;17939			-1
Q05469	Q05469	2	2	2	Hormone-sensitive lipase	LIPE	sp|Q05469|LIPS_HUMAN Hormone-sensitive lipase OS=Homo sapiens OX=9606 GN=LIPE PE=1 SV=4	1	2	2	2	1.9	1.9	1.9	116.6	1076	1076	0	12.194	94325000	2				632	2345;2581	True;True	2592;2848	3741;4099	4472;4895	4472;4895			-1
Q05932;Q924L9	Q05932	7;1	7;1	7;1	Folylpolyglutamate synthase, mitochondrial	FPGS	sp|Q05932|FOLC_HUMAN Folylpolyglutamate synthase, mitochondrial OS=Homo sapiens OX=9606 GN=FPGS PE=1 SV=3	2	7	7	7	18.7	18.7	18.7	64.608	587	587;587	0	47.004	177890000	7				633	2383;3429;3616;5084;6678;7465;8743	True;True;True;True;True;True;True	2634;3775;3990;5601;7423;8340;9743	3796;5390;5661;8097;8098;10700;12006;13913	4530;6461;6767;9754;9755;12874;14406;16666	4530;6461;6767;9754;12874;14406;16666	1280	51	-1;-1
[truncated: 705 more rows]

## Sheet: MGM-1 40 kDa Band
MGM-1; 40kDa Band
[truncated: 799 more rows]

## Sheet: MGM-1 50 kDa Band
MGM-1; 50 kDa Band
[truncated: 713 more rows]

## Sheet: MGM-1 60 kDa Band
MGM-1; 60 kDa Band
[truncated: 1,016 more rows]

## Sheet: NHA 50 kDa Band
NHA; 50 kDa Band
[truncated: 520 more rows]

## Sheet: NHA 60 kDa Band
NHA; 60 kDa Band
[truncated: 462 more rows]
